# Supplementary material for: Integrating the environmental and genetic architectures of aging and mortality
Source: Nat Med. 2025 Feb 19;31(3):1016–25. doi: 10.1038/s41591-024-03483-9 (PMC11922759; doi:10.1038/s41591-024-03483-9)
Supplement: Supplementary file 3 — Supplementary Files SF1–SF178. [file 41591_2024_3483_MOESM3_ESM.xlsx]

## Sheet: TOC
TABLE OF CONTENTS
Integrating the environmental and genetic architectures of mortality and aging
Argentieri et al. 2025
Data dictionaries
SF1 - Imputation data dictionary
SF2 - XWAS data dictionary
Exposome-wide association study (XWAS) summary statistics
SF3 - Female XWAS output
SF4 - Male XWAS output
SF5 - Pooled XWAS output
Sensitivity analyses
SF6 - Disease sensitivity output
SF7 - Survival time exclusion output
Proteomic aging
SF8 - Proteomic aging analysis
Aging biomarker analyses
SF9 - alanine_aminotransferase
SF10 - albumin
SF11 - alkaline_phosphatase
SF12 - apolipoprotein_A
SF13 - apolipoprotein_B
SF14 - aspartate_aminotransfera
SF15 - C_reactive_protein
SF16 - cholesterol
SF17 - creatinine
SF18 - cystatin_C
SF19 - direct_bilirubin
SF20 - gamma_glutamyltransferas
SF21 - glucose
SF22 - hbA1c
SF23 - HDL_cholesterol
SF24 - IGF1
SF25 - LDL_direct
SF26 - lipoprotein_A
SF27 - phosphate
SF28 - total_bilirubin
SF29 - triglycerides
SF30 - urate
SF31 - urea
SF32 - vitamin_D
SF33 - LTL
Age-related disease analyses
SF34 - Colorectal cancer
SF35 - Lung cancer
SF36 - Esophageal cancer
SF37 - Liver cancer
SF38 - Pancreatic cancer
SF39 - Brain cancer
SF40 - Leukemia
SF41 - Lymphoma
SF42 - Breast cancer
SF43 - Ovarian cancer
SF44 - Prostate cancer
SF45 - Type II diabetes
SF46 - Ischemic heart disease
SF47 - Cerebrovascular diseases
SF48 - Emphysema, COPD
SF49 - Chronic liver diseases
SF50 - Chronic kidney diseases
SF51 - All-cause dementia
SF52 - Vascular dementia
SF53 - Alzheimer's disease
SF54 - Parkinson's disease
SF55 - Rheumatoid arthritis
SF56 - Macular degeneration
SF57 - Osteoporosis
SF58 - Osteoarthritis
Common disease risk factor analyses
SF59 - Hypertension
SF60 - Obesity
SF61 - Dyslipidemia
Phenome-wide association study (PheWAS) summary statistics
SF62 - PheWAS data dictionary
SF63 - accommodation_type.A.flat
SF64 - accommodation_type.Mobile.structure
SF65 - alcohol_freq.Daily.or.almost.daily
SF66 - alcohol_freq.Once.or.twi
SF67 - alcohol_freq.Three.or.fo
SF68 - body_size_10yrs_old.Plumper
SF69 - body_size_10yrs_old.Thinner
SF70 - breastfed
SF71 - cereal_fiber
SF72 - cheese
SF73 - chronotype.Definitely.morning.person
SF74 - chronotype.Definitely.evening.person
SF75 - chronotype.more.evening.than.morning
SF76 - computer_games
SF77 - confide_freq
SF78 - daytime_sound_average
SF79 - death_partner
SF80 - depressed_mood_freq
SF81 - domestic_garden_buffer_300m
SF82 - education_years
SF83 - employed
SF84 - ethnicity.Asian
SF85 - ethnicity.Black
SF86 - ethnicity.Mixed
SF87 - ethnicity.Other
SF88 - evening_sound_average
SF89 - ever_smoked
SF90 - facial_aging.About.your.age
SF91 - facial_aging.Older.than.your.age
SF92 - family_visit_freq
SF93 - fast_driving
SF94 - fed_up_feelings
SF95 - financial_difficulty
SF96 - fish_oil_supplements
SF97 - folate_supplements
SF98 - gas_hob_heat
SF99 - glucosamine_supplements
SF100 - greenspace_buffer_1000m
SF101 - greenspace_buffer_300m
SF102 - gym
SF103 - height_10yrs_old.Shorter
SF104 - height_10yrs_old.Taller
SF105 - hshld_income
SF106 - hshld_number
SF107 - hshld_parents
SF108 - hshld_partner
SF109 - hshld_siblings
SF110 - hshld_vehicles
SF111 - IPAQ_activity_group
SF112 - irritability
SF113 - loneliness
SF114 - LTPA
SF115 - maternal_smoking
SF116 - mobile_phone_2yrs.didn.t.use.phone
SF117 - mobile_phone_2yrs.less.
SF118 - mobile_phone_2yrs.more.
SF119 - mobile_phone_duration
SF120 - mood_swings
SF121 - multivitamin_supplement
SF122 - nap
SF123 - nat_env_buffer_1000m
SF124 - nat_env_buffer_300m
SF125 - nerves
SF126 - nervous
SF127 - night_sound_average
SF128 - NO_2010
SF129 - NO2_2005
SF130 - NO2_2006
SF131 - NO2_2007
SF132 - NO2_2010
SF133 - number_sex_partners
SF134 - oil_central_heat
SF135 - OPA
SF136 - open_fire_heat
SF137 - own_or_rent.Live.rent.free
SF138 - own_or_rent.Own.with.mortgage
SF139 - own_or_rent.Part.rent.part.mortgage
SF140 - own_or_rent.Rent.from.local.council
SF141 - own_or_rent.Rent.from.private.landlord
SF142 - pack_years
SF143 - pack_years_prop
SF144 - PM10_2007
SF145 - PM10_2010
SF146 - PM2.5_2010
SF147 - PM2.5_absorbance_2010
SF148 - population_density
SF149 - poultry
SF150 - processed_meat
SF151 - red_meat
SF152 - religious_group
SF153 - risk_taking
SF154 - road_length_sum_100m
SF155 - salt
SF156 - same_sex_intercourse
SF157 - sedentary
SF158 - sex_age_first
SF159 - skin_tan_ease
SF160 - sleep_hours_categorical.<7 hours
SF161 - sleep_hours_categorical.>9 hour
SF162 - smoking_status.Current
SF163 - smoking_status.Previous
SF164 - sound_average_16hr
SF165 - sound_average_24hr
SF166 - sun_protection_use
SF167 - tense
SF168 - tenseness_freq
SF169 - tiredness_freq
SF170 - tobacco
SF171 - total_fruit
SF172 - total_veg
SF173 - townsend_deprivation_index
SF174 - traffic_load_major_road
SF175 - unemployed
SF176 - unenthusiasm_freq
SF177 - worry_embarassment
SF178 - years_at_address

## Sheet: SF1 - Imputation data dictionar
Variable	Description	URL	Category	UKB.dataset.ID	Field.ID
country_birth	Country of birth (UK/elsewhere)	https://biobank.ctsu.ox.ac.uk/crystal/field.cgi?id=1647	Early life factors	f.1647.0.0	1647
breastfed	Breastfed as a baby	https://biobank.ctsu.ox.ac.uk/crystal/field.cgi?id=1677	Early life factors	f.1677.0.0	1677
body_size_10yrs_old	Comparative body size at age 10	https://biobank.ctsu.ox.ac.uk/crystal/field.cgi?id=1687	Early life factors	f.1687.0.0	1687
height_10yrs_old	Comparative height size at age 10	https://biobank.ctsu.ox.ac.uk/crystal/field.cgi?id=1697	Early life factors	f.1697.0.0	1697
handedness	Handedness (chirality/laterality)	https://biobank.ctsu.ox.ac.uk/crystal/field.cgi?id=1707	Early life factors	f.1707.0.0	1707
part_multiple_birth	Part of a multiple birth	https://biobank.ctsu.ox.ac.uk/crystal/field.cgi?id=1777	Early life factors	f.1777.0.0	1777
maternal_smoking	Maternal smoking around birth	https://biobank.ctsu.ox.ac.uk/crystal/field.cgi?id=1787	Early life factors	f.1787.0.0	1787
birth_weight	Birth weight	http://biobank.ndph.ox.ac.uk/showcase/field.cgi?id=20022	Early life factors	f.20022.0.0	20022
self_illness_injury_assault	Illness, injury, bereavement, stress in last 2 years	http://biobank.ndph.ox.ac.uk/showcase/field.cgi?id=6145	Stressful life events	f.6145.0.0 - f.6145.0.5	6145
relative_illness_injury_assault	Illness, injury, bereavement, stress in last 2 years	http://biobank.ndph.ox.ac.uk/showcase/field.cgi?id=6145	Stressful life events	f.6145.0.0 - f.6145.0.5	6146
death_relative	Illness, injury, bereavement, stress in last 2 years	http://biobank.ndph.ox.ac.uk/showcase/field.cgi?id=6145	Stressful life events	f.6145.0.0 - f.6145.0.5	6147
death_partner	Illness, injury, bereavement, stress in last 2 years	http://biobank.ndph.ox.ac.uk/showcase/field.cgi?id=6145	Stressful life events	f.6145.0.0 - f.6145.0.5	6148
divorce	Illness, injury, bereavement, stress in last 2 years	http://biobank.ndph.ox.ac.uk/showcase/field.cgi?id=6145	Stressful life events	f.6145.0.0 - f.6145.0.5	6149
financial_difficulty	Illness, injury, bereavement, stress in last 2 years	http://biobank.ndph.ox.ac.uk/showcase/field.cgi?id=6145	Stressful life events	f.6145.0.0 - f.6145.0.5	6150
family_visit_freq	Frequency of friend/family visits	http://biobank.ndph.ox.ac.uk/showcase/field.cgi?id=1031	Social support	f.1031.0.0	1031
gym	Leisure/social activities	http://biobank.ndph.ox.ac.uk/showcase/field.cgi?id=6160	Social support	f.6160.0.0 - f.6160.0.4	6160
pub	Leisure/social activities	http://biobank.ndph.ox.ac.uk/showcase/field.cgi?id=6160	Social support	f.6160.0.0 - f.6160.0.4	6161
religious_group	Leisure/social activities	http://biobank.ndph.ox.ac.uk/showcase/field.cgi?id=6160	Social support	f.6160.0.0 - f.6160.0.4	6162
adult_education	Leisure/social activities	http://biobank.ndph.ox.ac.uk/showcase/field.cgi?id=6160	Social support	f.6160.0.0 - f.6160.0.4	6163
confide_freq	Able to confide	http://biobank.ndph.ox.ac.uk/showcase/field.cgi?id=2110	Social support	f.2110.0.0	2110
loneliness	Loneliness, isolation	http://biobank.ndph.ox.ac.uk/showcase/field.cgi?id=2020	Social support	f.2020.0.0	2020
accommodation_type	Type of accommodation lived in	http://biobank.ndph.ox.ac.uk/showcase/field.cgi?id=670	Household	f.670.0.0	670
own_or_rent	Own or rent accommodation lived in	http://biobank.ndph.ox.ac.uk/showcase/field.cgi?id=680	Household	f.680.0.0	680
gas_hob_heat	Gas or solid-fuel cooking/heating	http://biobank.ndph.ox.ac.uk/showcase/field.cgi?id=6139	Household	f.6139.0.0 - f.6139.0.2	6139
gas_fire_heat	Gas or solid-fuel cooking/heating	http://biobank.ndph.ox.ac.uk/showcase/field.cgi?id=6139	Household	f.6139.0.0 - f.6139.0.2	6139
open_fire_heat	Gas or solid-fuel cooking/heating	http://biobank.ndph.ox.ac.uk/showcase/field.cgi?id=6139	Household	f.6139.0.0 - f.6139.0.2	6139
gas_central_heat	Heating type(s) in home	http://biobank.ndph.ox.ac.uk/showcase/field.cgi?id=6140	Household	f.6140.0.0 - f.6140.0.5	6140
electric_storage_heat	Heating type(s) in home	http://biobank.ndph.ox.ac.uk/showcase/field.cgi?id=6140	Household	f.6140.0.0 - f.6140.0.5	6140
oil_central_heat	Heating type(s) in home	http://biobank.ndph.ox.ac.uk/showcase/field.cgi?id=6140	Household	f.6140.0.0 - f.6140.0.5	6140
portable_gas_heat	Heating type(s) in home	http://biobank.ndph.ox.ac.uk/showcase/field.cgi?id=6140	Household	f.6140.0.0 - f.6140.0.5	6140
solid_fuel_heat	Heating type(s) in home	http://biobank.ndph.ox.ac.uk/showcase/field.cgi?id=6140	Household	f.6140.0.0 - f.6140.0.5	6140
open_fire_no_central_heat	Heating type(s) in home	http://biobank.ndph.ox.ac.uk/showcase/field.cgi?id=6140	Household	f.6140.0.0 - f.6140.0.5	6140
years_at_address	Length of time at current address	http://biobank.ndph.ox.ac.uk/showcase/field.cgi?id=699	Household	f.699.0.0	699
hshld_number	Number in household	http://biobank.ndph.ox.ac.uk/showcase/field.cgi?id=709	Household	f.709.0.0	709
hshld_partner	How are people in household related to participant	http://biobank.ndph.ox.ac.uk/showcase/field.cgi?id=6141	Household	f.6141.0.0 - f.6141.0.7	6141
hshld_children	How are people in household related to participant	http://biobank.ndph.ox.ac.uk/showcase/field.cgi?id=6141	Household	f.6141.0.0 - f.6141.0.7	6141
hshld_siblings	How are people in household related to participant	http://biobank.ndph.ox.ac.uk/showcase/field.cgi?id=6141	Household	f.6141.0.0 - f.6141.0.7	6141
hshld_parents	How are people in household related to participant	http://biobank.ndph.ox.ac.uk/showcase/field.cgi?id=6141	Household	f.6141.0.0 - f.6141.0.7	6141
hshld_grandparent	How are people in household related to participant	http://biobank.ndph.ox.ac.uk/showcase/field.cgi?id=6141	Household	f.6141.0.0 - f.6141.0.7	6141
hshld_grandchild	How are people in household related to participant	http://biobank.ndph.ox.ac.uk/showcase/field.cgi?id=6141	Household	f.6141.0.0 - f.6141.0.7	6141
hshld_vehicles	Number of vehicles in household	http://biobank.ndph.ox.ac.uk/showcase/field.cgi?id=728	Household	f.728.0.0	728
hshld_income	Average total household income before tax	http://biobank.ndph.ox.ac.uk/showcase/field.cgi?id=738	Household	f.738.0.0	738
education_college	Qualifications	http://biobank.ndph.ox.ac.uk/showcase/field.cgi?id=6138	Education	f.6138.0.0 - f.6138.0.5	6138
education_A_levels	Qualifications	http://biobank.ndph.ox.ac.uk/showcase/field.cgi?id=6138	Education	f.6138.0.0 - f.6138.0.5	6138
education_O_levels	Qualifications	http://biobank.ndph.ox.ac.uk/showcase/field.cgi?id=6138	Education	f.6138.0.0 - f.6138.0.5	6138
education_CSEs	Qualifications	http://biobank.ndph.ox.ac.uk/showcase/field.cgi?id=6138	Education	f.6138.0.0 - f.6138.0.5	6138
education_NVQ	Qualifications	http://biobank.ndph.ox.ac.uk/showcase/field.cgi?id=6138	Education	f.6138.0.0 - f.6138.0.5	6138
education_other_professional	Qualifications	http://biobank.ndph.ox.ac.uk/showcase/field.cgi?id=6138	Education	f.6138.0.0 - f.6138.0.5	6138
education_none	Qualifications	http://biobank.ndph.ox.ac.uk/showcase/field.cgi?id=6138	Education	f.6138.0.0 - f.6138.0.5	6138
employed	Current employment status	http://biobank.ndph.ox.ac.uk/showcase/field.cgi?id=6142	Employment	f.6142.0.0 - f.6142.0.6	6142
retired	Current employment status	http://biobank.ndph.ox.ac.uk/showcase/field.cgi?id=6142	Employment	f.6142.0.0 - f.6142.0.6	6142
home_maker	Current employment status	http://biobank.ndph.ox.ac.uk/showcase/field.cgi?id=6142	Employment	f.6142.0.0 - f.6142.0.6	6142
unemployed_disability	Current employment status	http://biobank.ndph.ox.ac.uk/showcase/field.cgi?id=6142	Employment	f.6142.0.0 - f.6142.0.6	6142
unemployed	Current employment status	http://biobank.ndph.ox.ac.uk/showcase/field.cgi?id=6142	Employment	f.6142.0.0 - f.6142.0.6	6142
volunteer	Current employment status	http://biobank.ndph.ox.ac.uk/showcase/field.cgi?id=6142	Employment	f.6142.0.0 - f.6142.0.6	6142
student	Current employment status	http://biobank.ndph.ox.ac.uk/showcase/field.cgi?id=6142	Employment	f.6142.0.0 - f.6142.0.6	6142
employment_hours	Length of working week for main job	http://biobank.ndph.ox.ac.uk/showcase/field.cgi?id=767	Employment	f.767.0.0	767
employment_standing	Job involves mainly walking or standing	http://biobank.ndph.ox.ac.uk/showcase/field.cgi?id=806	Employment	f.806.0.0	806
employment_heavy_manual	Job involves heavy manual or physical work	http://biobank.ndph.ox.ac.uk/showcase/field.cgi?id=816	Employment	f.816.0.0	816
ethnicity	Ethnic background	http://biobank.ndph.ox.ac.uk/showcase/field.cgi?id=21000	Other sociodemographics	f.21000.0.0	21000
attendance_allowance	Attendance/disability/mobility allowance	http://biobank.ndph.ox.ac.uk/showcase/field.cgi?id=6146	Other sociodemographics	f.6146.0.0 - f.6146.0.2	6146
disability_allowance	Attendance/disability/mobility allowance	http://biobank.ndph.ox.ac.uk/showcase/field.cgi?id=6146	Other sociodemographics	f.6146.0.0 - f.6146.0.2	6146
blue_badge	Attendance/disability/mobility allowance	http://biobank.ndph.ox.ac.uk/showcase/field.cgi?id=6146	Other sociodemographics	f.6146.0.0 - f.6146.0.2	6146
private_healthcare	Private healthcare	http://biobank.ndph.ox.ac.uk/showcase/field.cgi?id=4674	Other sociodemographics	f.4674.0.0	4674
recruitment_age	Age at recruitment	http://biobank.ndph.ox.ac.uk/showcase/field.cgi?id=21022	Other sociodemographics	f.21022.0.0	21022
birth_year	Year of birth	http://biobank.ndph.ox.ac.uk/showcase/field.cgi?id=34	Other sociodemographics	f.34.0.0	34
sex	Sex	http://biobank.ndph.ox.ac.uk/showcase/field.cgi?id=31	Other sociodemographics	f.31.0.0	31
recruitment_centre	UK Biobank assessment centre	http://biobank.ndph.ox.ac.uk/showcase/field.cgi?id=54	Other sociodemographics	f.54.0.0	54
recruitment_date	Date of attending assessment centre	http://biobank.ndph.ox.ac.uk/showcase/field.cgi?id=53	Other sociodemographics	f.53.0.0	53
father_alzheimers	Illnesses of father	http://biobank.ndph.ox.ac.uk/showcase/field.cgi?id=20107	Family medical history	f.20107.0.0 - f.20107.0.9	20107
father_severe_depression	Illnesses of father	http://biobank.ndph.ox.ac.uk/showcase/field.cgi?id=20107	Family medical history	f.20107.0.0 - f.20107.0.9	20107
father_parkinsons	Illnesses of father	http://biobank.ndph.ox.ac.uk/showcase/field.cgi?id=20107	Family medical history	f.20107.0.0 - f.20107.0.9	20107
father_diabetes	Illnesses of father	http://biobank.ndph.ox.ac.uk/showcase/field.cgi?id=20107	Family medical history	f.20107.0.0 - f.20107.0.9	20107
father_high_blood_pressure	Illnesses of father	http://biobank.ndph.ox.ac.uk/showcase/field.cgi?id=20107	Family medical history	f.20107.0.0 - f.20107.0.9	20107
father_bronchitis_emphysema	Illnesses of father	http://biobank.ndph.ox.ac.uk/showcase/field.cgi?id=20107	Family medical history	f.20107.0.0 - f.20107.0.9	20107
father_prostate_cancer	Illnesses of father	http://biobank.ndph.ox.ac.uk/showcase/field.cgi?id=20107	Family medical history	f.20107.0.0 - f.20107.0.9	20107
father_bowel_cancer	Illnesses of father	http://biobank.ndph.ox.ac.uk/showcase/field.cgi?id=20107	Family medical history	f.20107.0.0 - f.20107.0.9	20107
father_lung_cancer	Illnesses of father	http://biobank.ndph.ox.ac.uk/showcase/field.cgi?id=20107	Family medical history	f.20107.0.0 - f.20107.0.9	20107
father_stroke	Illnesses of father	http://biobank.ndph.ox.ac.uk/showcase/field.cgi?id=20107	Family medical history	f.20107.0.0 - f.20107.0.9	20107
father_heart_disease	Illnesses of father	http://biobank.ndph.ox.ac.uk/showcase/field.cgi?id=20107	Family medical history	f.20107.0.0 - f.20107.0.9	20107
mother_alzheimers	Illnesses of mother	http://biobank.ndph.ox.ac.uk/showcase/field.cgi?id=20110	Family medical history	f.20110.0.0 - f.20110.0.10	20110
mother_severe_depression	Illnesses of mother	http://biobank.ndph.ox.ac.uk/showcase/field.cgi?id=20110	Family medical history	f.20110.0.0 - f.20110.0.10	20110
mother_parkinsons	Illnesses of mother	http://biobank.ndph.ox.ac.uk/showcase/field.cgi?id=20110	Family medical history	f.20110.0.0 - f.20110.0.10	20110
mother_diabetes	Illnesses of mother	http://biobank.ndph.ox.ac.uk/showcase/field.cgi?id=20110	Family medical history	f.20110.0.0 - f.20110.0.10	20110
mother_high_blood_pressure	Illnesses of mother	http://biobank.ndph.ox.ac.uk/showcase/field.cgi?id=20110	Family medical history	f.20110.0.0 - f.20110.0.10	20110
mother_bronchitis_emphysema	Illnesses of mother	http://biobank.ndph.ox.ac.uk/showcase/field.cgi?id=20110	Family medical history	f.20110.0.0 - f.20110.0.10	20110
mother_breast_cancer	Illnesses of mother	http://biobank.ndph.ox.ac.uk/showcase/field.cgi?id=20110	Family medical history	f.20110.0.0 - f.20110.0.10	20110
mother_bowel_cancer	Illnesses of mother	http://biobank.ndph.ox.ac.uk/showcase/field.cgi?id=20110	Family medical history	f.20110.0.0 - f.20110.0.10	20110
mother_lung_cancer	Illnesses of mother	http://biobank.ndph.ox.ac.uk/showcase/field.cgi?id=20110	Family medical history	f.20110.0.0 - f.20110.0.10	20110
mother_stroke	Illnesses of mother	http://biobank.ndph.ox.ac.uk/showcase/field.cgi?id=20110	Family medical history	f.20110.0.0 - f.20110.0.10	20110
mother_heart_disease	Illnesses of mother	http://biobank.ndph.ox.ac.uk/showcase/field.cgi?id=20110	Family medical history	f.20110.0.0 - f.20110.0.10	20110
sibling_alzheimers	Illnesses of siblings	http://biobank.ndph.ox.ac.uk/showcase/field.cgi?id=20111	Family medical history	f.20111.0.0 - f.20111.0.11	20111
sibling_severe_depression	Illnesses of siblings	http://biobank.ndph.ox.ac.uk/showcase/field.cgi?id=20111	Family medical history	f.20111.0.0 - f.20111.0.11	20111
sibling_parkinsons	Illnesses of siblings	http://biobank.ndph.ox.ac.uk/showcase/field.cgi?id=20111	Family medical history	f.20111.0.0 - f.20111.0.11	20111
sibling_diabetes	Illnesses of siblings	http://biobank.ndph.ox.ac.uk/showcase/field.cgi?id=20111	Family medical history	f.20111.0.0 - f.20111.0.11	20111
sibling_high_blood_pressure	Illnesses of siblings	http://biobank.ndph.ox.ac.uk/showcase/field.cgi?id=20111	Family medical history	f.20111.0.0 - f.20111.0.11	20111
sibling_bronchitis_emphysema	Illnesses of siblings	http://biobank.ndph.ox.ac.uk/showcase/field.cgi?id=20111	Family medical history	f.20111.0.0 - f.20111.0.11	20111
sibling_breast_cancer	Illnesses of siblings	http://biobank.ndph.ox.ac.uk/showcase/field.cgi?id=20111	Family medical history	f.20111.0.0 - f.20111.0.11	20111
sibling_prostate_cancer	Illnesses of siblings	http://biobank.ndph.ox.ac.uk/showcase/field.cgi?id=20111	Family medical history	f.20111.0.0 - f.20111.0.11	20111
sibling_bowel_cancer	Illnesses of siblings	http://biobank.ndph.ox.ac.uk/showcase/field.cgi?id=20111	Family medical history	f.20111.0.0 - f.20111.0.11	20111
sibling_lung_cancer	Illnesses of siblings	http://biobank.ndph.ox.ac.uk/showcase/field.cgi?id=20111	Family medical history	f.20111.0.0 - f.20111.0.11	20111
sibling_stroke	Illnesses of siblings	http://biobank.ndph.ox.ac.uk/showcase/field.cgi?id=20111	Family medical history	f.20111.0.0 - f.20111.0.11	20111
sibling_heart_disease	Illnesses of siblings	http://biobank.ndph.ox.ac.uk/showcase/field.cgi?id=20111	Family medical history	f.20111.0.0 - f.20111.0.11	20111
death_close_family	Non-accidental death in close genetic family	http://biobank.ndph.ox.ac.uk/showcase/field.cgi?id=4501	Family medical history	f.4501.0.0	4501
father_alive	Father still alive	http://biobank.ndph.ox.ac.uk/showcase/field.cgi?id=1797	Family medical history	f.1797.0.0	1797
mother_alive	Mother still alive	http://biobank.ndph.ox.ac.uk/showcase/field.cgi?id=1835	Family medical history	f.1835.0.0	1835
number_brothers	Number of full brothers	http://biobank.ndph.ox.ac.uk/showcase/field.cgi?id=1873	Family medical history	f.1873.0.0	1873
number_sisters	Number of full sisters	http://biobank.ndph.ox.ac.uk/showcase/field.cgi?id=1883	Family medical history	f.1883.0.0	1883
number_older_siblings	Number of older siblings	http://biobank.ndph.ox.ac.uk/showcase/field.cgi?id=5057	Family medical history	f.5057.0.0	5057
heart_attack_diagnosis	Vascular/heart problems diagnosed by doctor	http://biobank.ndph.ox.ac.uk/showcase/field.cgi?id=6150	Medical conditions	f.6150.0.0 - f.6150.0.3	6150
stroke_diagnosis	Vascular/heart problems diagnosed by doctor	http://biobank.ndph.ox.ac.uk/showcase/field.cgi?id=6150	Medical conditions	f.6150.0.0 - f.6150.0.3	6150
angina_diagnosis	Vascular/heart problems diagnosed by doctor	http://biobank.ndph.ox.ac.uk/showcase/field.cgi?id=6150	Medical conditions	f.6150.0.0 - f.6150.0.3	6150
high_blood_pressure_diagnosis	Vascular/heart problems diagnosed by doctor	http://biobank.ndph.ox.ac.uk/showcase/field.cgi?id=6150	Medical conditions	f.6150.0.0 - f.6150.0.3	6150
asthma_diagnosis	Blood clot, DVT, bronchitis, emphysema, asthma, rhinitis, eczema, allergy diagnosed by doctor	http://biobank.ndph.ox.ac.uk/showcase/field.cgi?id=6152	Medical conditions	f.6152.0.0	6152
DVT_diagnosis	Blood clot, DVT, bronchitis, emphysema, asthma, rhinitis, eczema, allergy diagnosed by doctor	http://biobank.ndph.ox.ac.uk/showcase/field.cgi?id=6152	Medical conditions	f.6152.0.1 - f.6152.0.4	6152
hayfever_diagnosis	Blood clot, DVT, bronchitis, emphysema, asthma, rhinitis, eczema, allergy diagnosed by doctor	http://biobank.ndph.ox.ac.uk/showcase/field.cgi?id=6152	Medical conditions	f.6152.0.1 - f.6152.0.4	6152
bronchitis_emphysema_diagnosis	Blood clot, DVT, bronchitis, emphysema, asthma, rhinitis, eczema, allergy diagnosed by doctor	http://biobank.ndph.ox.ac.uk/showcase/field.cgi?id=6152	Medical conditions	f.6152.0.1 - f.6152.0.4	6152
blood_clot_lung_diagnosis	Blood clot, DVT, bronchitis, emphysema, asthma, rhinitis, eczema, allergy diagnosed by doctor	http://biobank.ndph.ox.ac.uk/showcase/field.cgi?id=6152	Medical conditions	f.6152.0.1 - f.6152.0.4	6152
diabetes_diagnosis	Diabetes diagnosed by doctor	http://biobank.ndph.ox.ac.uk/showcase/field.cgi?id=2443	Medical conditions	f.2443.0.0	2443
cancer_diagnosis	Cancer diagnosed by doctor	http://biobank.ndph.ox.ac.uk/showcase/field.cgi?id=2453	Medical conditions	f.2453.0.0	2453
fracture_last_5yrs	Fractured/broken bones in last 5 years	http://biobank.ndph.ox.ac.uk/showcase/field.cgi?id=2463	Medical conditions	f.2463.0.0	2463
number_cancers	Number of self-reported cancers	http://biobank.ndph.ox.ac.uk/showcase/field.cgi?id=134	Medical conditions	f.134.0.0	134
number_illnesses	Number of self-reported non-cancer illnesses	http://biobank.ndph.ox.ac.uk/showcase/field.cgi?id=135	Medical conditions	f.135.0.0	135
glasses	Wears glasses or contact lenses	http://biobank.ndph.ox.ac.uk/showcase/field.cgi?id=2207	Medical conditions	f.2207.0.0	2207
macular_degeneration	Eye problems/disorders	http://biobank.ndph.ox.ac.uk/showcase/field.cgi?id=6148	Medical conditions	f.6148.0.0 - f.6148.0.4	6148
cataract	Eye problems/disorders	http://biobank.ndph.ox.ac.uk/showcase/field.cgi?id=6148	Medical conditions	f.6148.0.0 - f.6148.0.5	6148
trauma_vision_loss	Eye problems/disorders	http://biobank.ndph.ox.ac.uk/showcase/field.cgi?id=6148	Medical conditions	f.6148.0.0 - f.6148.0.7	6148
bleeding_gums	Mouth/teeth dental problems	http://biobank.ndph.ox.ac.uk/showcase/field.cgi?id=6149	Medical conditions	f.6149.0.0 - f.6149.0.5	6149
dentures	Mouth/teeth dental problems	http://biobank.ndph.ox.ac.uk/showcase/field.cgi?id=6149	Medical conditions	f.6149.0.0 - f.6149.0.6	6149
toothache	Mouth/teeth dental problems	http://biobank.ndph.ox.ac.uk/showcase/field.cgi?id=6149	Medical conditions	f.6149.0.0 - f.6149.0.7	6149
mouth_ulcers	Mouth/teeth dental problems	http://biobank.ndph.ox.ac.uk/showcase/field.cgi?id=6149	Medical conditions	f.6149.0.0 - f.6149.0.8	6149
painful_gums	Mouth/teeth dental problems	http://biobank.ndph.ox.ac.uk/showcase/field.cgi?id=6149	Medical conditions	f.6149.0.0 - f.6149.0.9	6149
loose_teeth	Mouth/teeth dental problems	http://biobank.ndph.ox.ac.uk/showcase/field.cgi?id=6149	Medical conditions	f.6149.0.0 - f.6149.0.10	6149
overall_health	Overall health rating	http://biobank.ndph.ox.ac.uk/showcase/field.cgi?id=2178	General health	f.2178.0.0	2178
chronic_illness	Long-standing illness, disability or infirmity	http://biobank.ndph.ox.ac.uk/showcase/field.cgi?id=2188	General health	f.2188.0.0	2188
falls_last_1yr	Falls in the last year	http://biobank.ndph.ox.ac.uk/showcase/field.cgi?id=2296	General health	f.2296.0.0	2296
weight_change_last_1yr	Weight change compared with 1 year ago	https://biobank.ctsu.ox.ac.uk/crystal/field.cgi?id=2306	General health	f.2306.0.0	2306
chest_weeze_last_1yr	Wheeze or whistling in the chest in last year	http://biobank.ndph.ox.ac.uk/showcase/field.cgi?id=2316	Medical conditions	f.2316.0.0	2316
shortness_breath	Shortness of breath walking on level ground	http://biobank.ndph.ox.ac.uk/showcase/field.cgi?id=4717	Medical conditions	f.4717.0.0	4717
leg_pain_walking	Leg pain on walking	http://biobank.ndph.ox.ac.uk/showcase/field.cgi?id=4728	Medical conditions	f.4728.0.0	4728
neck_pain_1month	Pain type(s) experienced in last month	http://biobank.ndph.ox.ac.uk/showcase/field.cgi?id=6159	Medical conditions	f.6159.0.0 - f.6159.0.6	6159
whole_body_pain_1month	Pain type(s) experienced in last month	http://biobank.ndph.ox.ac.uk/showcase/field.cgi?id=6159	Medical conditions	f.6159.0.0 - f.6159.0.7	6159
headaches_1month	Pain type(s) experienced in last month	http://biobank.ndph.ox.ac.uk/showcase/field.cgi?id=6159	Medical conditions	f.6159.0.0 - f.6159.0.8	6159
knee_pain_1month	Pain type(s) experienced in last month	http://biobank.ndph.ox.ac.uk/showcase/field.cgi?id=6159	Medical conditions	f.6159.0.0 - f.6159.0.9	6159
stomach_pain_1month	Pain type(s) experienced in last month	http://biobank.ndph.ox.ac.uk/showcase/field.cgi?id=6159	Medical conditions	f.6159.0.0 - f.6159.0.10	6159
facial_pain_1month	Pain type(s) experienced in last month	http://biobank.ndph.ox.ac.uk/showcase/field.cgi?id=6159	Medical conditions	f.6159.0.0 - f.6159.0.11	6159
back_pain_1month	Pain type(s) experienced in last month	http://biobank.ndph.ox.ac.uk/showcase/field.cgi?id=6159	Medical conditions	f.6159.0.0 - f.6159.0.12	6159
hip_pain_1month	Pain type(s) experienced in last month	http://biobank.ndph.ox.ac.uk/showcase/field.cgi?id=6159	Medical conditions	f.6159.0.0 - f.6159.0.13	6159
back_pain_3months	Back pain for 3+ months	http://biobank.ndph.ox.ac.uk/showcase/field.cgi?id=3571	Medical conditions	f.3571.0.0	3571
chest_pain	Chest pain or discomfort	http://biobank.ndph.ox.ac.uk/showcase/field.cgi?id=2335	Medical conditions	f.2335.0.0	2335
major_operations	Had major operations	http://biobank.ndph.ox.ac.uk/showcase/field.cgi?id=2415	Medical conditions	f.2415.0.0	2415
other_operations	Had other major operations	http://biobank.ndph.ox.ac.uk/showcase/field.cgi?id=2844	Medical conditions	f.2844.0.0	2844
number_operations	Number of operations, self-reported	http://biobank.ndph.ox.ac.uk/showcase/field.cgi?id=136	Medical conditions	f.136.0.0	136
pace_maker	Pace-maker	http://biobank.ndph.ox.ac.uk/showcase/field.cgi?id=3079	Medical conditions	f.3079.0.0	3079
hearing_difficulty	Hearing difficulty/problems	http://biobank.ndph.ox.ac.uk/showcase/field.cgi?id=2247	Medical conditions	f.2247.0.0	2247
hearing_difficulty_background	Hearing difficulty/problems with background noise	http://biobank.ndph.ox.ac.uk/showcase/field.cgi?id=2257	Medical conditions	f.2257.0.0	2257
hearing_aid	Hearing aid user	http://biobank.ndph.ox.ac.uk/showcase/field.cgi?id=3393	Medical conditions	f.3393.0.0	3393
cochlear_implant	Cochlear implant	http://biobank.ndph.ox.ac.uk/showcase/field.cgi?id=4792	Medical conditions	f.4792.0.0	4792
tinnitus	Tinnitus	http://biobank.ndph.ox.ac.uk/showcase/field.cgi?id=4803	Medical conditions	f.4803.0.0	4803
loud_music_exposure	Loud music exposure frequency	http://biobank.ndph.ox.ac.uk/showcase/field.cgi?id=4836	Medical conditions	f.4836.0.0	4836
bowel_cancer_screening	Ever had bowel cancer screening	http://biobank.ndph.ox.ac.uk/showcase/field.cgi?id=2345	Medical conditions	f.2345.0.0	2345
PSA_test	Ever had prostate specific antigen (PSA) test	http://biobank.ndph.ox.ac.uk/showcase/field.cgi?id=2365	Medical conditions	f.2365.0.0	2365
cholesterol_meds	Medication for cholesterol, blood pressure or diabetes	https://biobank.ctsu.ox.ac.uk/crystal/field.cgi?id=6177	Medications	f.6177.0.0 - f.6177.0.2	6177
blood_pressure_meds	Medication for cholesterol, blood pressure or diabetes	https://biobank.ctsu.ox.ac.uk/crystal/field.cgi?id=6177	Medications	f.6177.0.0 - f.6177.0.2	6177
insulin	Medication for cholesterol, blood pressure or diabetes	https://biobank.ctsu.ox.ac.uk/crystal/field.cgi?id=6177	Medications	f.6177.0.0 - f.6177.0.2	6177
cholesterol_meds_v2	Medication for cholesterol, blood pressure, diabetes, or take exogenous hormones	https://biobank.ctsu.ox.ac.uk/crystal/field.cgi?id=6153	Medications	f.6153.0.0 - f.6153.0.3	6153
blood_pressure_meds_v2	Medication for cholesterol, blood pressure, diabetes, or take exogenous hormones	https://biobank.ctsu.ox.ac.uk/crystal/field.cgi?id=6153	Medications	f.6153.0.0 - f.6153.0.3	6153
insulin_v2	Medication for cholesterol, blood pressure, diabetes, or take exogenous hormones	https://biobank.ctsu.ox.ac.uk/crystal/field.cgi?id=6153	Medications	f.6153.0.0 - f.6153.0.3	6153
aspirin	Medication for pain relief, constipation, heartburn	https://biobank.ctsu.ox.ac.uk/crystal/field.cgi?id=6154	Medications	f.6154.0.0 - f.6154.0.5	6154
paracetamol	Medication for pain relief, constipation, heartburn	https://biobank.ctsu.ox.ac.uk/crystal/field.cgi?id=6154	Medications	f.6154.0.0 - f.6154.0.5	6154
ibuprofen	Medication for pain relief, constipation, heartburn	https://biobank.ctsu.ox.ac.uk/crystal/field.cgi?id=6154	Medications	f.6154.0.0 - f.6154.0.5	6154
omeprazole	Medication for pain relief, constipation, heartburn	https://biobank.ctsu.ox.ac.uk/crystal/field.cgi?id=6154	Medications	f.6154.0.0 - f.6154.0.5	6154
ranitidine	Medication for pain relief, constipation, heartburn	https://biobank.ctsu.ox.ac.uk/crystal/field.cgi?id=6154	Medications	f.6154.0.0 - f.6154.0.5	6154
laxatives	Medication for pain relief, constipation, heartburn	https://biobank.ctsu.ox.ac.uk/crystal/field.cgi?id=6154	Medications	f.6154.0.0 - f.6154.0.5	6154
number_medications	Number of treatments/medications taken	http://biobank.ndph.ox.ac.uk/showcase/field.cgi?id=137	Medications	f.137.0.0	137
multivitamin_supplements	Vitamin and mineral supplements	https://biobank.ctsu.ox.ac.uk/crystal/field.cgi?id=6155	Supplements	f.6155.0.0 - f.6155.0.6	6155
vitamin_A_supplements	Vitamin and mineral supplements	https://biobank.ctsu.ox.ac.uk/crystal/field.cgi?id=6155	Supplements	f.6155.0.0 - f.6155.0.6	6155
vitamin_B_supplements	Vitamin and mineral supplements	https://biobank.ctsu.ox.ac.uk/crystal/field.cgi?id=6155	Supplements	f.6155.0.0 - f.6155.0.6	6155
vitamin_C_supplements	Vitamin and mineral supplements	https://biobank.ctsu.ox.ac.uk/crystal/field.cgi?id=6155	Supplements	f.6155.0.0 - f.6155.0.6	6155
vitamin_D_supplements	Vitamin and mineral supplements	https://biobank.ctsu.ox.ac.uk/crystal/field.cgi?id=6155	Supplements	f.6155.0.0 - f.6155.0.6	6155
vitamin_E_supplements	Vitamin and mineral supplements	https://biobank.ctsu.ox.ac.uk/crystal/field.cgi?id=6155	Supplements	f.6155.0.0 - f.6155.0.6	6155
folate_supplements	Vitamin and mineral supplements	https://biobank.ctsu.ox.ac.uk/crystal/field.cgi?id=6155	Supplements	f.6155.0.0 - f.6155.0.6	6155
fish_oil_supplements	Mineral and other dietary supplements	https://biobank.ctsu.ox.ac.uk/crystal/field.cgi?id=6179	Supplements	f.6179.0.0 - f.6179.0.5	6179
calcium_supplements	Mineral and other dietary supplements	https://biobank.ctsu.ox.ac.uk/crystal/field.cgi?id=6179	Supplements	f.6179.0.0 - f.6179.0.5	6179
selenium_supplements	Mineral and other dietary supplements	https://biobank.ctsu.ox.ac.uk/crystal/field.cgi?id=6179	Supplements	f.6179.0.0 - f.6179.0.5	6179
glucosamine_supplements	Mineral and other dietary supplements	https://biobank.ctsu.ox.ac.uk/crystal/field.cgi?id=6179	Supplements	f.6179.0.0 - f.6179.0.5	6179
iron_supplements	Mineral and other dietary supplements	https://biobank.ctsu.ox.ac.uk/crystal/field.cgi?id=6179	Supplements	f.6179.0.0 - f.6179.0.5	6179
zinc_supplements	Mineral and other dietary supplements	https://biobank.ctsu.ox.ac.uk/crystal/field.cgi?id=6179	Supplements	f.6179.0.0 - f.6179.0.5	6179
age_facial_hair	Relative age of first facial hair	http://biobank.ndph.ox.ac.uk/showcase/field.cgi?id=2375	Male reproductive factors	f.2375.0.0	2375
age_voice	Relative age voice broke	http://biobank.ndph.ox.ac.uk/showcase/field.cgi?id=2385	Male reproductive factors	f.2385.0.0	2385
balding	Hair/balding pattern	http://biobank.ndph.ox.ac.uk/showcase/field.cgi?id=2395	Male reproductive factors	f.2395.0.0	2395
number_children	Number of children fathered	http://biobank.ndph.ox.ac.uk/showcase/field.cgi?id=2405	Male reproductive factors	f.2405.0.0	2405
mammogram	Ever had breast cancer screening / mammogram	http://biobank.ndph.ox.ac.uk/showcase/field.cgi?id=2674	Female reproductive factors	f.2674.0.0	2674
cervical_smear	Ever had cervical smear test	http://biobank.ndph.ox.ac.uk/showcase/field.cgi?id=2694	Female reproductive factors	f.2694.0.0	2694
menarche_age	Age when periods started (menarche)	http://biobank.ndph.ox.ac.uk/showcase/field.cgi?id=2714	Female reproductive factors	f.2714.0.0	2714
menopause	Had menopause	http://biobank.ndph.ox.ac.uk/showcase/field.cgi?id=2724	Female reproductive factors	f.2724.0.0	2724
menopause_age	Age at menopause (last menstrual period)	http://biobank.ndph.ox.ac.uk/showcase/field.cgi?id=3581	Female reproductive factors	f.3581.0.0	3581
number_births	Number of live births	http://biobank.ndph.ox.ac.uk/showcase/field.cgi?id=2734	Female reproductive factors	f.2734.0.0	2734
birth_age	Age of primiparous women at birth of child	http://biobank.ndph.ox.ac.uk/showcase/field.cgi?id=3872	Female reproductive factors	f.3872.0.0	3872
first_birth_age	Age at first live birth	http://biobank.ndph.ox.ac.uk/showcase/field.cgi?id=2754	Female reproductive factors	f.2754.0.0	2754
last_birth_age	Age at last live birth	http://biobank.ndph.ox.ac.uk/showcase/field.cgi?id=2764	Female reproductive factors	f.2764.0.0	2764
stillbirth	Ever had stillbirth, spontaneous miscarriage or termination	http://biobank.ndph.ox.ac.uk/showcase/field.cgi?id=2774	Female reproductive factors	f.2774.0.0	2774
oral_contraceptive	Ever taken oral contraceptive pill	http://biobank.ndph.ox.ac.uk/showcase/field.cgi?id=2784	Female reproductive factors	f.2784.0.0	2784
HRT	Ever used hormone-replacement therapy (HRT)	http://biobank.ndph.ox.ac.uk/showcase/field.cgi?id=2814	Female reproductive factors	f.2814.0.0	2814
hysterectomy	Ever had hysterectomy (womb removed)	http://biobank.ndph.ox.ac.uk/showcase/field.cgi?id=3591	Female reproductive factors	f.3591.0.0	3591
bilateral_oophorectomy	Bilateral oophorectomy (both ovaries removed)	http://biobank.ndph.ox.ac.uk/showcase/field.cgi?id=2834	Female reproductive factors	f.2834.0.0	2834
pregnant	Pregnant	http://biobank.ndph.ox.ac.uk/showcase/field.cgi?id=3140	Female reproductive factors	f.3140.0.0	3140
bipolar_MDD	Bipolar and major depression status	http://biobank.ndph.ox.ac.uk/showcase/field.cgi?id=20126	Mental health	f.20126.0.0	20126
neuroticism	Neuroticism score	http://biobank.ndph.ox.ac.uk/showcase/field.cgi?id=20127	Mental health	f.20127.0.0	20127
mood_swings	Mood swings	http://biobank.ndph.ox.ac.uk/showcase/field.cgi?id=1920	Mental health	f.1920.0.0	1920
miserableness	Miserableness	http://biobank.ndph.ox.ac.uk/showcase/field.cgi?id=1930	Mental health	f.1930.0.0	1930
irritability	Irritability	http://biobank.ndph.ox.ac.uk/showcase/field.cgi?id=1940	Mental health	f.1940.0.0	1940
sensitivity	Sensitivity / hurt feelings	http://biobank.ndph.ox.ac.uk/showcase/field.cgi?id=1950	Mental health	f.1950.0.0	1950
fed_up_feelings	Fed-up feelings	http://biobank.ndph.ox.ac.uk/showcase/field.cgi?id=1960	Mental health	f.1960.0.0	1960
nervous	Nervous feelings	http://biobank.ndph.ox.ac.uk/showcase/field.cgi?id=1970	Mental health	f.1970.0.0	1970
worrier	Worrier / anxious feelings	http://biobank.ndph.ox.ac.uk/showcase/field.cgi?id=1980	Mental health	f.1980.0.0	1980
tense	Tense / 'highly strung'	http://biobank.ndph.ox.ac.uk/showcase/field.cgi?id=1990	Mental health	f.1990.0.0	1990
worry_embarassment	Worry too long after embarrassment	http://biobank.ndph.ox.ac.uk/showcase/field.cgi?id=2000	Mental health	f.2000.0.0	2000
nerves	Suffer from 'nerves'	http://biobank.ndph.ox.ac.uk/showcase/field.cgi?id=2010	Mental health	f.2010.0.0	2010
guilty_feelings	Guilty feelings	http://biobank.ndph.ox.ac.uk/showcase/field.cgi?id=2030	Mental health	f.2030.0.0	2030
risk_taking	Risk taking	http://biobank.ndph.ox.ac.uk/showcase/field.cgi?id=2040	Mental health	f.2040.0.0	2040
happiness	Happiness	http://biobank.ndph.ox.ac.uk/showcase/field.cgi?id=4526	Life satisfaction	f.4526.0.0	4526
job_satisfaction	Work/job satisfaction	http://biobank.ndph.ox.ac.uk/showcase/field.cgi?id=4537	Life satisfaction	f.4537.0.0	4537
health_satisfaction	Health satisfaction	http://biobank.ndph.ox.ac.uk/showcase/field.cgi?id=4548	Life satisfaction	f.4548.0.0	4548
family_satisfaction	Family relationship satisfaction	http://biobank.ndph.ox.ac.uk/showcase/field.cgi?id=4559	Life satisfaction	f.4559.0.0	4559
friends_satisfaction	Friendships satisfaction	http://biobank.ndph.ox.ac.uk/showcase/field.cgi?id=4570	Life satisfaction	f.4570.0.0	4570
financial_satisfaction	Financial situation satisfaction	http://biobank.ndph.ox.ac.uk/showcase/field.cgi?id=4581	Life satisfaction	f.4581.0.0	4581
depressed_mood_freq	Frequency of depressed mood in last 2 weeks	http://biobank.ndph.ox.ac.uk/showcase/field.cgi?id=2050	Mental health	f.2050.0.0	2050
unenthusiasm_freq	Frequency of unenthusiasm / disinterest in last 2 weeks	http://biobank.ndph.ox.ac.uk/showcase/field.cgi?id=2060	Mental health	f.2060.0.0	2060
tenseness_freq	Frequency of tenseness / restlessness in last 2 weeks	http://biobank.ndph.ox.ac.uk/showcase/field.cgi?id=2070	Mental health	f.2070.0.0	2070
tiredness_freq	Frequency of tiredness / lethargy in last 2 weeks	http://biobank.ndph.ox.ac.uk/showcase/field.cgi?id=2080	Mental health	f.2080.0.0	2080
doctor_visit_mental_health	Seen doctor (GP) for nerves, anxiety, tension or depression	http://biobank.ndph.ox.ac.uk/showcase/field.cgi?id=2090	Mental health	f.2090.0.0	2090
psychiatrist_visit_mental_health	Seen a psychiatrist for nerves, anxiety, tension or depression	http://biobank.ndph.ox.ac.uk/showcase/field.cgi?id=2100	Mental health	f.2100.0.0	2100
depressed_whole_week	Ever depressed for a whole week	http://biobank.ndph.ox.ac.uk/showcase/field.cgi?id=4598	Mental health	f.4598.0.0	4598
unenthusiastic_whole_week	Ever unenthusiastic/disinterested for a whole week	http://biobank.ndph.ox.ac.uk/showcase/field.cgi?id=4631	Mental health	f.4631.0.0	4631
manic	Ever manic/hyper for 2 days	http://biobank.ndph.ox.ac.uk/showcase/field.cgi?id=4642	Mental health	f.4642.0.0	4642
irritable	Ever highly irritable/argumentative for 2 days	http://biobank.ndph.ox.ac.uk/showcase/field.cgi?id=4653	Mental health	f.4653.0.0	4653
mobile_phone_duration	Length of mobile phone use	http://biobank.ndph.ox.ac.uk/showcase/field.cgi?id=1110	Electronics use	f.1110.0.0	1110
mobile_phone_weekly_usage	Weekly usage of mobile phone in last 3 months	http://biobank.ndph.ox.ac.uk/showcase/field.cgi?id=1120	Electronics use	f.1120.0.0	1120
speakerphone	Hands-free device/speakerphone use with mobile phone in last 3 month	http://biobank.ndph.ox.ac.uk/showcase/field.cgi?id=1130	Electronics use	f.1130.0.0	1130
mobile_phone_2yrs	Difference in mobile phone use compared to two years previously	http://biobank.ndph.ox.ac.uk/showcase/field.cgi?id=1140	Electronics use	f.1140.0.0	1140
head_side_phone	Usual side of head for mobile phone use	http://biobank.ndph.ox.ac.uk/showcase/field.cgi?id=1150	Electronics use	f.1150.0.0	1150
computer_games	Plays computer games	http://biobank.ndph.ox.ac.uk/showcase/field.cgi?id=2237	Electronics use	f.2237.0.0	2237
sleep_hours	Sleep duration	http://biobank.ndph.ox.ac.uk/showcase/field.cgi?id=1160	Sleep	f.1160.0.0	1160
easy_wake	Getting up in morning	http://biobank.ndph.ox.ac.uk/showcase/field.cgi?id=1170	Sleep	f.1170.0.0	1170
chronotype	Morning/evening person (chronotype)	http://biobank.ndph.ox.ac.uk/showcase/field.cgi?id=1180	Sleep	f.1180.0.0	1180
nap	Nap during day	http://biobank.ndph.ox.ac.uk/showcase/field.cgi?id=1190	Sleep	f.1190.0.0	1190
sleep_difficulty	Sleeplessness / insomnia	http://biobank.ndph.ox.ac.uk/showcase/field.cgi?id=1200	Sleep	f.1200.0.0	1200
snoring	Snoring	http://biobank.ndph.ox.ac.uk/showcase/field.cgi?id=1210	Sleep	f.1210.0.0	1210
narcolepsy	Daytime dozing / sleeping (narcolepsy)	http://biobank.ndph.ox.ac.uk/showcase/field.cgi?id=1220	Sleep	f.1220.0.0	1220
ever_smoked	Ever smoked	http://biobank.ndph.ox.ac.uk/showcase/field.cgi?id=20160	Smoking	f.20160.0.0	20160
pack_years_prop	Pack years adult smoking as proportion of life span exposed to smoking	http://biobank.ndph.ox.ac.uk/showcase/field.cgi?id=20162	Smoking	f.20162.0.0	20162
pack_years	Pack years of smoking	http://biobank.ndph.ox.ac.uk/showcase/field.cgi?id=20161	Smoking	f.20161.0.0	20161
smoking_status	Smoking status	http://biobank.ndph.ox.ac.uk/showcase/field.cgi?id=20116	Smoking	f.20116.0.0	20116
tobacco	Current tobacco smoking	http://biobank.ndph.ox.ac.uk/showcase/field.cgi?id=1239	Smoking	f.1239.0.0	1239
alcohol_status	Alcohol drinker status	http://biobank.ndph.ox.ac.uk/showcase/field.cgi?id=20117	Alcohol	f.20117.0.0	20117
alcohol_freq	Alcohol intake frequency.	http://biobank.ndph.ox.ac.uk/showcase/field.cgi?id=1558	Alcohol	f.1558.0.0	1558
cooked_veg	Cooked vegetable intake	http://biobank.ndph.ox.ac.uk/showcase/field.cgi?id=1289	Diet	f.1289.0.0	1289
salad_or_raw_veg	Salad / raw vegetable intake	http://biobank.ndph.ox.ac.uk/showcase/field.cgi?id=1299	Diet	f.1299.0.0	1299
fresh_fruit	Fresh fruit intake	http://biobank.ndph.ox.ac.uk/showcase/field.cgi?id=1309	Diet	f.1309.0.0	1309
dried_fruit	Dried fruit intake	http://biobank.ndph.ox.ac.uk/showcase/field.cgi?id=1319	Diet	f.1319.0.0	1319
oily_fish	Oily fish intake	http://biobank.ndph.ox.ac.uk/showcase/field.cgi?id=1329	Diet	f.1329.0.0	1329
non_oily_fish	Non-oily fish intake	http://biobank.ndph.ox.ac.uk/showcase/field.cgi?id=1339	Diet	f.1339.0.0	1339
processed_meat	Processed meat intake	http://biobank.ndph.ox.ac.uk/showcase/field.cgi?id=1349	Diet	f.1349.0.0	1349
poultry	Poultry intake	http://biobank.ndph.ox.ac.uk/showcase/field.cgi?id=1359	Diet	f.1359.0.0	1359
beef	Beef intake	http://biobank.ndph.ox.ac.uk/showcase/field.cgi?id=1369	Diet	f.1369.0.0	1369
lamb	Lamb/mutton intake	http://biobank.ndph.ox.ac.uk/showcase/field.cgi?id=1379	Diet	f.1379.0.0	1379
pork	Pork intake	http://biobank.ndph.ox.ac.uk/showcase/field.cgi?id=1389	Diet	f.1389.0.0	1389
never_eat_sugar	Never eat eggs, dairy, wheat, sugar	http://biobank.ndph.ox.ac.uk/showcase/field.cgi?id=6144	Diet	f.6144.0.0 - f.6144.0.3	6144
never_eat_eggs	Never eat eggs, dairy, wheat, sugar	http://biobank.ndph.ox.ac.uk/showcase/field.cgi?id=6144	Diet	f.6144.0.0 - f.6144.0.3	6144
never_eat_wheat	Never eat eggs, dairy, wheat, sugar	http://biobank.ndph.ox.ac.uk/showcase/field.cgi?id=6144	Diet	f.6144.0.0 - f.6144.0.3	6144
never_eat_dairy	Never eat eggs, dairy, wheat, sugar	http://biobank.ndph.ox.ac.uk/showcase/field.cgi?id=6144	Diet	f.6144.0.0 - f.6144.0.3	6144
cheese	Cheese intake	http://biobank.ndph.ox.ac.uk/showcase/field.cgi?id=1408	Diet	f.1408.0.0	1408
milk_type	Milk type used	http://biobank.ndph.ox.ac.uk/showcase/field.cgi?id=1418	Diet	f.1418.0.0	1418
spread_type	Spread type	http://biobank.ndph.ox.ac.uk/showcase/field.cgi?id=1428	Diet	f.1428.0.0	1428
bread	Bread intake	http://biobank.ndph.ox.ac.uk/showcase/field.cgi?id=1438	Diet	f.1438.0.0	1438
bread_type	Bread type	http://biobank.ndph.ox.ac.uk/showcase/field.cgi?id=1448	Diet	f.1448.0.0	1448
cereal	Cereal intake	http://biobank.ndph.ox.ac.uk/showcase/field.cgi?id=1458	Diet	f.1458.0.0	1458
cereal_type	Cereal type	http://biobank.ndph.ox.ac.uk/showcase/field.cgi?id=1468	Diet	f.1468.0.0	1468
salt	Salt added to food	http://biobank.ndph.ox.ac.uk/showcase/field.cgi?id=1478	Diet	f.1478.0.0	1478
tea	Tea intake	http://biobank.ndph.ox.ac.uk/showcase/field.cgi?id=1488	Diet	f.1488.0.0	1488
coffee	Coffee intake	http://biobank.ndph.ox.ac.uk/showcase/field.cgi?id=1498	Diet	f.1498.0.0	1498
coffee_type	Coffee type	http://biobank.ndph.ox.ac.uk/showcase/field.cgi?id=1508	Diet	f.1508.0.0	1508
hot_drink_temp	Hot drink temperature	http://biobank.ndph.ox.ac.uk/showcase/field.cgi?id=1518	Diet	f.1518.0.0	1518
water	Water intake	http://biobank.ndph.ox.ac.uk/showcase/field.cgi?id=1528	Diet	f.1528.0.0	1528
diet_change_5yrs	Major dietary changes in the last 5 years	http://biobank.ndph.ox.ac.uk/showcase/field.cgi?id=1538	Diet	f.1538.0.0	1538
diet_variation	Variation in diet	http://biobank.ndph.ox.ac.uk/showcase/field.cgi?id=1548	Diet	f.1548.0.0	1548
summer_outdoors_time	Time spend outdoors in summer	http://biobank.ndph.ox.ac.uk/showcase/field.cgi?id=1050	Sun exposure	f.1050.0.0	1050
winter_outdoors_time	Time spent outdoors in winter	http://biobank.ndph.ox.ac.uk/showcase/field.cgi?id=1060	Sun exposure	f.1060.0.0	1060
skin_color	Skin colour	http://biobank.ndph.ox.ac.uk/showcase/field.cgi?id=1717	Sun exposure	f.1717.0.0	1717
skin_tan_ease	Ease of skin tanning	http://biobank.ndph.ox.ac.uk/showcase/field.cgi?id=1727	Sun exposure	f.1727.0.0	1727
childhood_sunburn_number	Childhood sunburn occasions	http://biobank.ndph.ox.ac.uk/showcase/field.cgi?id=1737	Sun exposure	f.1737.0.0	1737
hair_color	Hair colour (natural, before greying)	http://biobank.ndph.ox.ac.uk/showcase/field.cgi?id=1747	Sun exposure	f.1747.0.0	1747
facial_aging	Facial ageing	http://biobank.ndph.ox.ac.uk/showcase/field.cgi?id=1757	Sun exposure	f.1757.0.0	1757
sun_protection_use	Use of sun/uv protection	http://biobank.ndph.ox.ac.uk/showcase/field.cgi?id=2267	Sun exposure	f.2267.0.0	2267
solarium_freq	Frequency of solarium/sunlamp use	http://biobank.ndph.ox.ac.uk/showcase/field.cgi?id=2277	Sun exposure	f.2277.0.0	2277
sex_age_first	Age first had sexual intercourse	http://biobank.ndph.ox.ac.uk/showcase/field.cgi?id=2139	Sexual history	f.2139.0.0	2139
number_sex_partners	Lifetime number of sexual partners	http://biobank.ndph.ox.ac.uk/showcase/field.cgi?id=2149	Sexual history	f.2149.0.0	2149
same_sex_intercourse	Ever had same-sex intercourse	http://biobank.ndph.ox.ac.uk/showcase/field.cgi?id=2159	Sexual history	f.2159.0.0	2159
above_activity_recommendation	Above moderate/vigorous recommendation	http://biobank.ndph.ox.ac.uk/showcase/field.cgi?id=22035	Physical activity	f.22035.0.0	22035
above_activity_recommendation_incl_walk	Above moderate/vigorous/walking recommendation	http://biobank.ndph.ox.ac.uk/showcase/field.cgi?id=22036	Physical activity	f.22036.0.0	22036
IPAQ_activity_group	IPAQ activity group	http://biobank.ndph.ox.ac.uk/showcase/field.cgi?id=22032	Physical activity	f.22032.0.0	22032
MET_mins_moderate_activty	MET minutes per week for moderate activity	http://biobank.ndph.ox.ac.uk/showcase/field.cgi?id=22038	Physical activity	f.22038.0.0	22038
MET_mins_vigorous_activty	MET minutes per week for vigorous activity	http://biobank.ndph.ox.ac.uk/showcase/field.cgi?id=22039	Physical activity	f.22039.0.0	22039
MET_mins_walking	MET minutes per week for walking	http://biobank.ndph.ox.ac.uk/showcase/field.cgi?id=22037	Physical activity	f.22037.0.0	22037
MET_mins_sum	Summed MET minutes per week for all activity	http://biobank.ndph.ox.ac.uk/showcase/field.cgi?id=22040	Physical activity	f.22040.0.0	22040
days_activity_sum	Summed days activity	http://biobank.ndph.ox.ac.uk/showcase/field.cgi?id=22033	Physical activity	f.22033.0.0	22033
mins_activity_sum	Summed minutes activity	http://biobank.ndph.ox.ac.uk/showcase/field.cgi?id=22034	Physical activity	f.22034.0.0	22034
fast_driving	Drive faster than motorway speed limit	http://biobank.ndph.ox.ac.uk/showcase/field.cgi?id=1100	Physical activity	f.1100.0.0	1100
heavy_DIY_duration	Duration of heavy DIY	http://biobank.ndph.ox.ac.uk/showcase/field.cgi?id=2634	Physical activity	f.2634.0.0	2634
light_DIY_duration	Duration of light DIY	http://biobank.ndph.ox.ac.uk/showcase/field.cgi?id=1021	Physical activity	f.1021.0.0	1021
other_exercise_duration	Duration of other exercises	http://biobank.ndph.ox.ac.uk/showcase/field.cgi?id=3647	Physical activity	f.3647.0.0	3647
strenuous_sports_duration	Duration of strenuous sports	http://biobank.ndph.ox.ac.uk/showcase/field.cgi?id=1001	Physical activity	f.1001.0.0	1001
pleasure_walks_duration	Duration walking for pleasure	http://biobank.ndph.ox.ac.uk/showcase/field.cgi?id=981	Physical activity	f.981.0.0	981
heavy_DIY_freq_4wks	Frequency of heavy DIY in last 4 weeks	http://biobank.ndph.ox.ac.uk/showcase/field.cgi?id=2624	Physical activity	f.2624.0.0	2624
light_DIY_freq_4wks	Frequency of light DIY in last 4 weeks	http://biobank.ndph.ox.ac.uk/showcase/field.cgi?id=1011	Physical activity	f.1011.0.0	1011
other_exercise_freq_4wks	Frequency of other exercises in last 4 weeks	http://biobank.ndph.ox.ac.uk/showcase/field.cgi?id=3637	Physical activity	f.3637.0.0	3637
strenuous_sports_freq_4wks	Frequency of strenuous sports in last 4 weeks	http://biobank.ndph.ox.ac.uk/showcase/field.cgi?id=991	Physical activity	f.991.0.0	991
pleasure_walks_freq_4wks	Frequency of walking for pleasure in last 4 weeks	http://biobank.ndph.ox.ac.uk/showcase/field.cgi?id=971	Physical activity	f.971.0.0	971
moderate_activity_over_10mins_days	Number of days/week of moderate physical activity 10+ minutes	http://biobank.ndph.ox.ac.uk/showcase/field.cgi?id=884	Physical activity	f.884.0.0	884
vigorous_activity_over_10mins_days	Number of days/week of vigorous physical activity 10+ minutes	http://biobank.ndph.ox.ac.uk/showcase/field.cgi?id=904	Physical activity	f.904.0.0	904
walked_over_10mins_days	Number of days/week walked 10+ minutes	http://biobank.ndph.ox.ac.uk/showcase/field.cgi?id=864	Physical activity	f.864.0.0	864
driving_time	Time spent driving	http://biobank.ndph.ox.ac.uk/showcase/field.cgi?id=1090	Physical activity	f.1090.0.0	1090
computer_time	Time spent using computer	http://biobank.ndph.ox.ac.uk/showcase/field.cgi?id=1080	Physical activity	f.1080.0.0	1080
TV_time	Time spent watching television (TV)	http://biobank.ndph.ox.ac.uk/showcase/field.cgi?id=1070	Physical activity	f.1070.0.0	1070
light_DIY_4wks	Types of physical activity in last 4 weeks	http://biobank.ndph.ox.ac.uk/showcase/field.cgi?id=6164	Physical activity	f.6164.0.0 - f.6164.0.4	6164
pleasure_walks_4wks	Types of physical activity in last 4 weeks	http://biobank.ndph.ox.ac.uk/showcase/field.cgi?id=6164	Physical activity	f.6164.0.0 - f.6164.0.4	6164
other_exercise_4wks	Types of physical activity in last 4 weeks	http://biobank.ndph.ox.ac.uk/showcase/field.cgi?id=6164	Physical activity	f.6164.0.0 - f.6164.0.4	6164
heavy_DIY_4wks	Types of physical activity in last 4 weeks	http://biobank.ndph.ox.ac.uk/showcase/field.cgi?id=6164	Physical activity	f.6164.0.0 - f.6164.0.4	6164
strenuous_sports_4wks	Types of physical activity in last 4 weeks	http://biobank.ndph.ox.ac.uk/showcase/field.cgi?id=6164	Physical activity	f.6164.0.0 - f.6164.0.4	6164
usual_walking_pace	Usual walking pace	http://biobank.ndph.ox.ac.uk/showcase/field.cgi?id=924	Physical activity	f.924.0.0	924
visual_acuity_left	logMAR, final (left)	http://biobank.ndph.ox.ac.uk/showcase/field.cgi?id=5208	Physical measures	f.5208.0.0	5208
visual_acuity_right	logMAR, final (right)	http://biobank.ndph.ox.ac.uk/showcase/field.cgi?id=5201	Physical measures	f.5201.0.0	5201
speech_reception_threshold_left	Speech-reception-threshold (SRT) estimate (left)	http://biobank.ndph.ox.ac.uk/showcase/field.cgi?id=20019	Physical measures	f.20019.0.0	20019
speech_reception_threshold_right	Speech-reception-threshold (SRT) estimate (right)	http://biobank.ndph.ox.ac.uk/showcase/field.cgi?id=20021	Physical measures	f.20021.0.0	20021
pulse_wave_notch_position	Position of pulse wave notch	http://biobank.ndph.ox.ac.uk/showcase/field.cgi?id=4199	Physical measures	f.4199.0.0	4199
pulse_wave_peak_position	Position of the pulse wave peak	http://biobank.ndph.ox.ac.uk/showcase/field.cgi?id=4198	Physical measures	f.4198.0.0	4198
pulse_wave_shoulder_position	Position of the shoulder on the pulse waveform	http://biobank.ndph.ox.ac.uk/showcase/field.cgi?id=4200	Physical measures	f.4200.0.0	4200
pulse_wave_arterial_stiffness_index	Pulse wave Arterial Stiffness index	http://biobank.ndph.ox.ac.uk/showcase/field.cgi?id=21021	Physical measures	f.21021.0.0	21021
pulse_wave_peak_to_peak_time	Pulse wave peak to peak time	http://biobank.ndph.ox.ac.uk/showcase/field.cgi?id=4196	Physical measures	f.4196.0.0	4196
pulse_wave_reflection_index	Pulse wave reflection index	http://biobank.ndph.ox.ac.uk/showcase/field.cgi?id=4195	Physical measures	f.4195.0.0	4195
waist_circumference	Waist circumference	http://biobank.ndph.ox.ac.uk/showcase/field.cgi?id=48	Physical measures	f.48.0.0	48
weight	Weight	http://biobank.ndph.ox.ac.uk/showcase/field.cgi?id=21002	Physical measures	f.21002.0.0	21002
BMI	Body mass index (BMI)	http://biobank.ndph.ox.ac.uk/showcase/field.cgi?id=21001	Physical measures	f.21001.0.0	21001
hip_circumference	Hip circumference	http://biobank.ndph.ox.ac.uk/showcase/field.cgi?id=49	Physical measures	f.49.0.0	49
standing_height	Standing height	http://biobank.ndph.ox.ac.uk/showcase/field.cgi?id=50	Physical measures	f.50.0.0	50
seated_height	Seated height	http://biobank.ndph.ox.ac.uk/showcase/field.cgi?id=51	Physical measures	f.51.0.0	51
sitting_height	Sitting height	http://biobank.ndph.ox.ac.uk/showcase/field.cgi?id=20015	Physical measures	f.20015.0.0	20015
hand_grip_strength_left	Hand grip strength (left)	http://biobank.ndph.ox.ac.uk/showcase/field.cgi?id=46	Physical measures	f.46.0.0	46
hand_grip_strength_right	Hand grip strength (right) normalized by weight (derived)	http://biobank.ndph.ox.ac.uk/showcase/field.cgi?id=47	Physical measures	f.47.0.0	47
leg_fat_free_mass_right	Leg fat-free mass (right)	http://biobank.ndph.ox.ac.uk/showcase/field.cgi?id=23113	Physical measures	f.23113.0.0	23113
leg_predicted_mass_left	Leg predicted mass (left)	http://biobank.ndph.ox.ac.uk/showcase/field.cgi?id=23118	Physical measures	f.23118.0.0	23118
leg_predicted_mass_right	Leg predicted mass (right)	http://biobank.ndph.ox.ac.uk/showcase/field.cgi?id=23114	Physical measures	f.23114.0.0	23114
arm_fat_percentage_left	Arm fat percentage (left)	http://biobank.ndph.ox.ac.uk/showcase/field.cgi?id=23123	Physical measures	f.23123.0.0	23123
arm_fat_percentage_right	Arm fat percentage (right)	http://biobank.ndph.ox.ac.uk/showcase/field.cgi?id=23119	Physical measures	f.23119.0.0	23119
arm_fat_mass_left	Arm fat mass (left)	http://biobank.ndph.ox.ac.uk/showcase/field.cgi?id=23124	Physical measures	f.23124.0.0	23124
arm_fat_mass_right	Arm fat mass (right)	http://biobank.ndph.ox.ac.uk/showcase/field.cgi?id=23120	Physical measures	f.23120.0.0	23120
arm_fat_free_mass_right	Arm fat-free mass (right)	http://biobank.ndph.ox.ac.uk/showcase/field.cgi?id=23121	Physical measures	f.23121.0.0	23121
arm_fat_free_mass_left	Arm fat-free mass (left)	http://biobank.ndph.ox.ac.uk/showcase/field.cgi?id=23125	Physical measures	f.23125.0.0	23125
arm_predicted_mass_left	Arm predicted mass (left)	http://biobank.ndph.ox.ac.uk/showcase/field.cgi?id=23126	Physical measures	f.23126.0.0	23126
arm_predicted_mass_right	Arm predicted mass (right)	http://biobank.ndph.ox.ac.uk/showcase/field.cgi?id=23122	Physical measures	f.23122.0.0	23122
trunk_fat_percentage	Trunk fat percentage	http://biobank.ndph.ox.ac.uk/showcase/field.cgi?id=23127	Physical measures	f.23127.0.0	23127
trunk_fat_mass	Trunk fat mass	http://biobank.ndph.ox.ac.uk/showcase/field.cgi?id=23128	Physical measures	f.23128.0.0	23128
trunk_fat_free_mass	Trunk fat-free mass	http://biobank.ndph.ox.ac.uk/showcase/field.cgi?id=23129	Physical measures	f.23129.0.0	23129
trunk_predicted_mass	Trunk predicted mass	http://biobank.ndph.ox.ac.uk/showcase/field.cgi?id=23130	Physical measures	f.23130.0.0	23130
basal_metabolic_rate	Basal metabolic rate	http://biobank.ndph.ox.ac.uk/showcase/field.cgi?id=23105	Physical measures	f.23105.0.0	23105
body_fat_percent	Body fat percentage	http://biobank.ndph.ox.ac.uk/showcase/field.cgi?id=23099	Physical measures	f.23099.0.0	23099
whole_body_fat_mass	Whole body fat mass	http://biobank.ndph.ox.ac.uk/showcase/field.cgi?id=23100	Physical measures	f.23100.0.0	23100
whole_body_fat_free_mass	Whole body fat-free mass	http://biobank.ndph.ox.ac.uk/showcase/field.cgi?id=23101	Physical measures	f.23101.0.0	23101
whole_body_water_mass	Whole body water mass	http://biobank.ndph.ox.ac.uk/showcase/field.cgi?id=23102	Physical measures	f.23102.0.0	23102
leg_fat_percentage_left	Leg fat percentage (left)	http://biobank.ndph.ox.ac.uk/showcase/field.cgi?id=23115	Physical measures	f.23115.0.0	23115
leg_fat_percentage_right	Leg fat percentage (right)	http://biobank.ndph.ox.ac.uk/showcase/field.cgi?id=23111	Physical measures	f.23111.0.0	23111
leg_fat_mass_left	Leg fat mass (left)	http://biobank.ndph.ox.ac.uk/showcase/field.cgi?id=23116	Physical measures	f.23116.0.0	23116
leg_fat_mass_right	Leg fat mass (right)	http://biobank.ndph.ox.ac.uk/showcase/field.cgi?id=23112	Physical measures	f.23112.0.0	23112
leg_fat_free_mass_left	Leg fat-free mass (left)	http://biobank.ndph.ox.ac.uk/showcase/field.cgi?id=23117	Physical measures	f.23117.0.0	23117
whole_body_impedance	Impedance of whole body	http://biobank.ndph.ox.ac.uk/showcase/field.cgi?id=23106	Physical measures	f.23106.0.0	23106
arm_left_impedance	Impedance of arm (left)	http://biobank.ndph.ox.ac.uk/showcase/field.cgi?id=23110	Physical measures	f.23110.0.0	23110
arm_right_impedance	Impedance of arm (right)	http://biobank.ndph.ox.ac.uk/showcase/field.cgi?id=23109	Physical measures	f.23109.0.0	23109
leg_left_impedance	Impedance of leg (left)	http://biobank.ndph.ox.ac.uk/showcase/field.cgi?id=23108	Physical measures	f.23108.0.0	23108
leg_right_impedance	Impedance of leg (right)	http://biobank.ndph.ox.ac.uk/showcase/field.cgi?id=23107	Physical measures	f.23107.0.0	23107
FVC_best	Forced vital capacity (FVC), Best measure	http://biobank.ndph.ox.ac.uk/crystal/field.cgi?id=20151	Physical measures	f.20151.0.0	20151
FVC_z_score	Forced vital capacity (FVC) Z-score	http://biobank.ndph.ox.ac.uk/crystal/field.cgi?id=20257	Physical measures	f.20257.0.0	20257
FEV1_best	Forced expiratory volume in 1-second (FEV1), Best measure	http://biobank.ndph.ox.ac.uk/crystal/field.cgi?id=20150	Physical measures	f.20150.0.0	20150
FEV1_predicted	Forced expiratory volume in 1-second (FEV1), predicted	http://biobank.ndph.ox.ac.uk/crystal/field.cgi?id=20153	Physical measures	f.20153.0.0	20153
FEV1_predicted_percentage	Forced expiratory volume in 1-second (FEV1), predicted percentage	http://biobank.ndph.ox.ac.uk/crystal/field.cgi?id=20154	Physical measures	f.20154.0.0	20154
FEV1_z_score	Forced expiratory volume in 1-second (FEV1) Z-score	http://biobank.ndph.ox.ac.uk/crystal/field.cgi?id=20256	Physical measures	f.20256.0.0	20256
FEV1_FVC_ratio_z_score	FEV1/ FVC ratio Z-score	http://biobank.ndph.ox.ac.uk/crystal/field.cgi?id=20258	Physical measures	f.20258.0.0	20258
fractured_heel	Fractured heel	http://biobank.ndph.ox.ac.uk/showcase/field.cgi?id=3082	Physical measures	f.3082.0.0	3082
heel_bone_mineral_density	Heel bone mineral density (BMD)	http://biobank.ndph.ox.ac.uk/showcase/field.cgi?id=3148	Physical measures	f.3148.0.0	3148
identify_matches_mean_time	Mean time to correctly identify matches	http://biobank.ndph.ox.ac.uk/showcase/field.cgi?id=20023	Cognitive function	f.20023.0.0	20023
fluid_intelligence	Fluid intelligence score	http://biobank.ndph.ox.ac.uk/showcase/field.cgi?id=20016	Cognitive function	f.20016.0.0	20016
prospective_memory	Prospective memory result	http://biobank.ndph.ox.ac.uk/showcase/field.cgi?id=20018	Cognitive function	f.20018.0.0	20018
incorrect_matches_round1	Number of incorrect matches in round	http://biobank.ndph.ox.ac.uk/showcase/field.cgi?id=399	Cognitive function	f.399.0.1	399
incorrect_matches_round2	Number of incorrect matches in round	http://biobank.ndph.ox.ac.uk/showcase/field.cgi?id=399	Cognitive function	f.399.0.2	399
townsend_deprivation_index	Townsend deprivation index at recruitment	http://biobank.ndph.ox.ac.uk/showcase/field.cgi?id=189	Material deprivation	f.189.0.0	189
alanine_aminotransferase	Alanine aminotransferase	http://biobank.ndph.ox.ac.uk/showcase/field.cgi?id=30620	Blood biomarkers	f.30620.0.0	30620
albumin	Albumin	http://biobank.ndph.ox.ac.uk/showcase/field.cgi?id=30600	Blood biomarkers	f.30600.0.0	30600
alkaline_phosphatase	Alkaline phosphatase	http://biobank.ndph.ox.ac.uk/showcase/field.cgi?id=30610	Blood biomarkers	f.30610.0.0	30610
apolipoprotein_A	Apolipoprotein A	http://biobank.ndph.ox.ac.uk/showcase/field.cgi?id=30630	Blood biomarkers	f.30630.0.0	30630
apolipoprotein_B	Apolipoprotein B	http://biobank.ndph.ox.ac.uk/showcase/field.cgi?id=30640	Blood biomarkers	f.30640.0.0	30640
aspartate_aminotransferase	Aspartate aminotransferase	http://biobank.ndph.ox.ac.uk/showcase/field.cgi?id=30650	Blood biomarkers	f.30650.0.0	30650
C_reactive_protein	C-reactive protein	http://biobank.ndph.ox.ac.uk/showcase/field.cgi?id=30710	Blood biomarkers	f.30710.0.0	30710
calcium	Calcium	http://biobank.ndph.ox.ac.uk/showcase/field.cgi?id=30680	Blood biomarkers	f.30680.0.0	30680
cholesterol	Cholesterol	http://biobank.ndph.ox.ac.uk/showcase/field.cgi?id=30690	Blood biomarkers	f.30690.0.0	30690
creatinine	Creatinine	http://biobank.ndph.ox.ac.uk/showcase/field.cgi?id=30700	Blood biomarkers	f.30700.0.0	30700
cystatin_C	Cystatin C	http://biobank.ndph.ox.ac.uk/showcase/field.cgi?id=30720	Blood biomarkers	f.30720.0.0	30720
direct_bilirubin	Direct bilirubin	http://biobank.ndph.ox.ac.uk/showcase/field.cgi?id=30660	Blood biomarkers	f.30660.0.0	30660
gamma_glutamyltransferase	Gamma glutamyltransferase	http://biobank.ndph.ox.ac.uk/showcase/field.cgi?id=30730	Blood biomarkers	f.30730.0.0	30730
glucose	Glucose	http://biobank.ndph.ox.ac.uk/showcase/field.cgi?id=30740	Blood biomarkers	f.30740.0.0	30740
hbA1c	Glycated haemoglobin (HbA1c)	http://biobank.ndph.ox.ac.uk/showcase/field.cgi?id=30750	Blood biomarkers	f.30750.0.0	30750
HDL_cholesterol	HDL cholesterol	http://biobank.ndph.ox.ac.uk/showcase/field.cgi?id=30760	Blood biomarkers	f.30760.0.0	30760
IGF1	IGF-1	http://biobank.ndph.ox.ac.uk/showcase/field.cgi?id=30770	Blood biomarkers	f.30770.0.0	30770
LDL_direct	LDL direct	http://biobank.ndph.ox.ac.uk/showcase/field.cgi?id=30780	Blood biomarkers	f.30780.0.0	30780
lipoprotein_A	Lipoprotein A	http://biobank.ndph.ox.ac.uk/showcase/field.cgi?id=30790	Blood biomarkers	f.30790.0.0	30790
phosphate	Phosphate	http://biobank.ndph.ox.ac.uk/showcase/field.cgi?id=30810	Blood biomarkers	f.30810.0.0	30810
SHBG	SHBG	http://biobank.ndph.ox.ac.uk/showcase/field.cgi?id=30830	Blood biomarkers	f.30830.0.0	30830
testosterone	Testosterone	http://biobank.ndph.ox.ac.uk/showcase/field.cgi?id=30850	Blood biomarkers	f.30850.0.0	30850
total_bilirubin	Total bilirubin	http://biobank.ndph.ox.ac.uk/showcase/field.cgi?id=30840	Blood biomarkers	f.30840.0.0	30840
total_protein	Total protein	http://biobank.ndph.ox.ac.uk/showcase/field.cgi?id=30860	Blood biomarkers	f.30860.0.0	30860
triglycerides	Triglycerides	http://biobank.ndph.ox.ac.uk/showcase/field.cgi?id=30870	Blood biomarkers	f.30870.0.0	30870
urate	Urate	http://biobank.ndph.ox.ac.uk/showcase/field.cgi?id=30880	Blood biomarkers	f.30880.0.0	30880
urea	Urea	http://biobank.ndph.ox.ac.uk/showcase/field.cgi?id=30670	Blood biomarkers	f.30670.0.0	30670
vitamin_D	Vitamin D	http://biobank.ndph.ox.ac.uk/showcase/field.cgi?id=30890	Blood biomarkers	f.30890.0.0	30890
basophill_count	Basophill count	http://biobank.ndph.ox.ac.uk/showcase/field.cgi?id=30160	Blood count	f.30160.0.0	30160
basophill_percentage	Basophill percentage	http://biobank.ndph.ox.ac.uk/showcase/field.cgi?id=30220	Blood count	f.30220.0.0	30220
eosinophill_count	Eosinophill count	http://biobank.ndph.ox.ac.uk/showcase/field.cgi?id=30150	Blood count	f.30150.0.0	30150
eosinophill_percentage	Eosinophill percentage	http://biobank.ndph.ox.ac.uk/showcase/field.cgi?id=30210	Blood count	f.30210.0.0	30210
haematocrit_percentage	Haematocrit percentage	http://biobank.ndph.ox.ac.uk/showcase/field.cgi?id=30030	Blood count	f.30030.0.0	30030
haemoglobin_concentration	Haemoglobin concentration	http://biobank.ndph.ox.ac.uk/showcase/field.cgi?id=30020	Blood count	f.30020.0.0	30020
high_light_scatter_reticulocyte_count	High light scatter reticulocyte count	http://biobank.ndph.ox.ac.uk/showcase/field.cgi?id=30300	Blood count	f.30300.0.0	30300
high_light_scatter_reticulocyte_percentage	High light scatter reticulocyte percentage	http://biobank.ndph.ox.ac.uk/showcase/field.cgi?id=30290	Blood count	f.30290.0.0	30290
immature_reticulocyte_fraction	Immature reticulocyte fraction	http://biobank.ndph.ox.ac.uk/showcase/field.cgi?id=30280	Blood count	f.30280.0.0	30280
lymphocyte_count	Lymphocyte count	http://biobank.ndph.ox.ac.uk/showcase/field.cgi?id=30120	Blood count	f.30120.0.0	30120
lymphocyte_percentage	Lymphocyte percentage	http://biobank.ndph.ox.ac.uk/showcase/field.cgi?id=30180	Blood count	f.30180.0.0	30180
mean_corpuscular_haemoglobin	Mean corpuscular haemoglobin	http://biobank.ndph.ox.ac.uk/showcase/field.cgi?id=30050	Blood count	f.30050.0.0	30050
mean_corpuscular_haemoglobin_concentration	Mean corpuscular haemoglobin concentration	http://biobank.ndph.ox.ac.uk/showcase/field.cgi?id=30060	Blood count	f.30060.0.0	30060
mean_corpuscular_volume	Mean corpuscular volume	http://biobank.ndph.ox.ac.uk/showcase/field.cgi?id=30040	Blood count	f.30040.0.0	30040
mean_platelet_volume	Mean platelet (thrombocyte) volume	http://biobank.ndph.ox.ac.uk/showcase/field.cgi?id=30100	Blood count	f.30100.0.0	30100
mean_reticulocyte_volume	Mean reticulocyte volume	http://biobank.ndph.ox.ac.uk/showcase/field.cgi?id=30260	Blood count	f.30260.0.0	30260
mean_sphered_cell_volume	Mean sphered cell volume	http://biobank.ndph.ox.ac.uk/showcase/field.cgi?id=30270	Blood count	f.30270.0.0	30270
monocyte_count	Monocyte count	http://biobank.ndph.ox.ac.uk/showcase/field.cgi?id=30130	Blood count	f.30130.0.0	30130
monocyte_percentage	Monocyte percentage	http://biobank.ndph.ox.ac.uk/showcase/field.cgi?id=30190	Blood count	f.30190.0.0	30190
neutrophill_count	Neutrophill count	http://biobank.ndph.ox.ac.uk/showcase/field.cgi?id=30140	Blood count	f.30140.0.0	30140
neutrophill_percentage	Neutrophill percentage	http://biobank.ndph.ox.ac.uk/showcase/field.cgi?id=30200	Blood count	f.30200.0.0	30200
nucleated_red_blood_cell_count	Nucleated red blood cell count	http://biobank.ndph.ox.ac.uk/showcase/field.cgi?id=30170	Blood count	f.30170.0.0	30170
nucleated_red_blood_cell_percentage	Nucleated red blood cell percentage	http://biobank.ndph.ox.ac.uk/showcase/field.cgi?id=30230	Blood count	f.30230.0.0	30230
platelet_count	Platelet count	http://biobank.ndph.ox.ac.uk/showcase/field.cgi?id=30080	Blood count	f.30080.0.0	30080
platelet_crit	Platelet crit	http://biobank.ndph.ox.ac.uk/showcase/field.cgi?id=30090	Blood count	f.30090.0.0	30090
platelet_distribution_width	Platelet distribution width	http://biobank.ndph.ox.ac.uk/showcase/field.cgi?id=30110	Blood count	f.30110.0.0	30110
erythrocyte_count	Red blood cell (erythrocyte) count	http://biobank.ndph.ox.ac.uk/showcase/field.cgi?id=30010	Blood count	f.30010.0.0	30010
erythrocyte_distribution_width	Red blood cell (erythrocyte) distribution width	http://biobank.ndph.ox.ac.uk/showcase/field.cgi?id=30070	Blood count	f.30070.0.0	30070
reticulocyte_count	Reticulocyte count	http://biobank.ndph.ox.ac.uk/showcase/field.cgi?id=30250	Blood count	f.30250.0.0	30250
reticulocyte_percentage	Reticulocyte percentage	http://biobank.ndph.ox.ac.uk/showcase/field.cgi?id=30240	Blood count	f.30240.0.0	30240
leukocyte_count	White blood cell (leukocyte) count	http://biobank.ndph.ox.ac.uk/showcase/field.cgi?id=30000	Blood count	f.30000.0.0	30000
creatinine_urine	Creatinine (enzymatic) in urine	http://biobank.ndph.ox.ac.uk/showcase/field.cgi?id=30510	Urine biomarkers	f.30510.0.0	30510
microalbumin_urine	Microalbumin in urine	http://biobank.ndph.ox.ac.uk/showcase/field.cgi?id=30500	Urine biomarkers	f.30500.0.0	30500
potassium_urine	Potassium in urine	http://biobank.ndph.ox.ac.uk/showcase/field.cgi?id=30520	Urine biomarkers	f.30520.0.0	30520
sodium_urine	Sodium in urine	http://biobank.ndph.ox.ac.uk/showcase/field.cgi?id=30530	Urine biomarkers	f.30530.0.0	30530
close_to_major_road	Close to major road	http://biobank.ndph.ox.ac.uk/showcase/field.cgi?id=24014	Physical environment	f.24014.0.0	24014
inverse_distance_nearest_major_road	Inverse distance to the nearest major road	http://biobank.ndph.ox.ac.uk/showcase/field.cgi?id=24012	Physical environment	f.24012.0.0	24012
inverse_distance_nearest_road	Inverse distance to the nearest road	http://biobank.ndph.ox.ac.uk/showcase/field.cgi?id=24010	Physical environment	f.24010.0.0	24010
NO2_2005	Nitrogen dioxide air pollution; 2005	http://biobank.ndph.ox.ac.uk/showcase/field.cgi?id=24016	Physical environment	f.24016.0.0	24016
NO2_2006	Nitrogen dioxide air pollution; 2006	http://biobank.ndph.ox.ac.uk/showcase/field.cgi?id=24017	Physical environment	f.24017.0.0	24017
NO2_2007	Nitrogen dioxide air pollution; 2007	http://biobank.ndph.ox.ac.uk/showcase/field.cgi?id=24018	Physical environment	f.24018.0.0	24018
NO2_2010	Nitrogen dioxide air pollution; 2010	http://biobank.ndph.ox.ac.uk/showcase/field.cgi?id=24003	Physical environment	f.24003.0.0	24003
NO_2010	Nitrogen oxides air pollution; 2010	http://biobank.ndph.ox.ac.uk/showcase/field.cgi?id=24004	Physical environment	f.24004.0.0	24004
PM10_2007	Particulate matter air pollution (pm10); 2007	http://biobank.ndph.ox.ac.uk/showcase/field.cgi?id=24019	Physical environment	f.24019.0.0	24019
PM10_2010	Particulate matter air pollution (pm10); 2010	http://biobank.ndph.ox.ac.uk/showcase/field.cgi?id=24005	Physical environment	f.24005.0.0	24005
PM2.5_absorbance_2010	Particulate matter air pollution (pm2.5) absorbance; 2010	http://biobank.ndph.ox.ac.uk/showcase/field.cgi?id=24007	Physical environment	f.24007.0.0	24007
PM2.5_2010	Particulate matter air pollution (pm2.5); 2010	http://biobank.ndph.ox.ac.uk/showcase/field.cgi?id=24006	Physical environment	f.24006.0.0	24006
PM2.5_to_10_2010	Particulate matter air pollution 2.5-10um; 2010	http://biobank.ndph.ox.ac.uk/showcase/field.cgi?id=24008	Physical environment	f.24008.0.0	24008
road_length_sum_100m	Sum of road length of major roads within 100m	http://biobank.ndph.ox.ac.uk/showcase/field.cgi?id=24015	Physical environment	f.24015.0.0	24015
traffic_load_major_roads	Total traffic load on major roads	http://biobank.ndph.ox.ac.uk/showcase/field.cgi?id=24013	Physical environment	f.24013.0.0	24013
traffic_intensity_nearest_major_road	Traffic intensity on the nearest major road	http://biobank.ndph.ox.ac.uk/showcase/field.cgi?id=24011	Physical environment	f.24011.0.0	24011
traffic_intensity_nearest_road	Traffic intensity on the nearest road	http://biobank.ndph.ox.ac.uk/showcase/field.cgi?id=24009	Physical environment	f.24009.0.0	24009
sound_average_16hr	Average 16-hour sound level of noise pollution	http://biobank.ndph.ox.ac.uk/showcase/field.cgi?id=24023	Physical environment	f.24023.0.0	24023
sound_average_24hr	Average 24-hour sound level of noise pollution	http://biobank.ndph.ox.ac.uk/showcase/field.cgi?id=24024	Physical environment	f.24024.0.0	24024
daytime_sound_average	Average daytime sound level of noise pollution	http://biobank.ndph.ox.ac.uk/showcase/field.cgi?id=24020	Physical environment	f.24020.0.0	24020
evening_sound_average	Average evening sound level of noise pollution	http://biobank.ndph.ox.ac.uk/showcase/field.cgi?id=24021	Physical environment	f.24021.0.0	24021
night_sound_average	Average night-time sound level of noise pollution	http://biobank.ndph.ox.ac.uk/showcase/field.cgi?id=24022	Physical environment	f.24022.0.0	24022
natural_environment_buffer_1000m	Natural environment percentage, buffer 1000m	http://biobank.ndph.ox.ac.uk/showcase/field.cgi?id=24506	Physical environment	f.24506.0.0	24506
natural_environment_buffer_300m	Natural environment percentage, buffer 300m	http://biobank.ndph.ox.ac.uk/showcase/field.cgi?id=24507	Physical environment	f.24507.0.0	24507
greenspace_buffer_1000m	Greenspace percentage, buffer 1000m	http://biobank.ndph.ox.ac.uk/showcase/field.cgi?id=24500	Physical environment	f.24500.0.0	24500
greenspace_buffer_300m	Greenspace percentage, buffer 300m	http://biobank.ndph.ox.ac.uk/showcase/field.cgi?id=24503	Physical environment	f.24503.0.0	24503
domestic_garden_buffer_1000m	Domestic garden percentage, buffer 1000m	http://biobank.ndph.ox.ac.uk/showcase/field.cgi?id=24501	Physical environment	f.24501.0.0	24501
domestic_garden_buffer_300m	Domestic garden percentage, buffer 300m	http://biobank.ndph.ox.ac.uk/showcase/field.cgi?id=24504	Physical environment	f.24504.0.0	24504
water_buffer_1000m	Water percentage, buffer 1000m	http://biobank.ndph.ox.ac.uk/showcase/field.cgi?id=24502	Physical environment	f.24502.0.0	24502
water_buffer_300m	Water percentage, buffer 300m	http://biobank.ndph.ox.ac.uk/showcase/field.cgi?id=24505	Physical environment	f.24505.0.0	24505
distance_to_coast	Distance (Euclidean) to coast	http://biobank.ndph.ox.ac.uk/showcase/field.cgi?id=24508	Physical environment	f.24508.0.0	24508
population_density	Derived urban/rural using home area population density variable (from field ID listed in this row)	http://biobank.ndph.ox.ac.uk/showcase/field.cgi?id=20118	Physical environment	f.20118.0.0	20118

## Sheet: SF2 - XWAS data dictionary
Variable	Description	URL	Category	UKB.dataset.ID	Field.ID
country_birth	Country of birth (UK/elsewhere)	https://biobank.ctsu.ox.ac.uk/crystal/field.cgi?id=1647	Early life factors	f.1647.0.0	1647
breastfed	Breastfed as a baby	https://biobank.ctsu.ox.ac.uk/crystal/field.cgi?id=1677	Early life factors	f.1677.0.0	1677
body_size_10yrs_old	Comparative body size at age 10	https://biobank.ctsu.ox.ac.uk/crystal/field.cgi?id=1687	Early life factors	f.1687.0.0	1687
height_10yrs_old	Comparative height size at age 10	https://biobank.ctsu.ox.ac.uk/crystal/field.cgi?id=1697	Early life factors	f.1697.0.0	1697
handedness	Handedness (chirality/laterality)	https://biobank.ctsu.ox.ac.uk/crystal/field.cgi?id=1707	Early life factors	f.1707.0.0	1707
part_multiple_birth	Part of a multiple birth	https://biobank.ctsu.ox.ac.uk/crystal/field.cgi?id=1777	Early life factors	f.1777.0.0	1777
maternal_smoking	Maternal smoking around birth	https://biobank.ctsu.ox.ac.uk/crystal/field.cgi?id=1787	Early life factors	f.1787.0.0	1787
birth_weight	Birth weight	http://biobank.ndph.ox.ac.uk/showcase/field.cgi?id=20022	Early life factors	f.20022.0.0	20022
death_relative	Illness, injury, bereavement, stress in last 2 years	http://biobank.ndph.ox.ac.uk/showcase/field.cgi?id=6145	Stressful life events	f.6145.0.0 - f.6145.0.5	6147
death_partner	Illness, injury, bereavement, stress in last 2 years	http://biobank.ndph.ox.ac.uk/showcase/field.cgi?id=6145	Stressful life events	f.6145.0.0 - f.6145.0.5	6148
divorce	Illness, injury, bereavement, stress in last 2 years	http://biobank.ndph.ox.ac.uk/showcase/field.cgi?id=6145	Stressful life events	f.6145.0.0 - f.6145.0.5	6149
financial_difficulty	Illness, injury, bereavement, stress in last 2 years	http://biobank.ndph.ox.ac.uk/showcase/field.cgi?id=6145	Stressful life events	f.6145.0.0 - f.6145.0.5	6150
family_visit_freq	Frequency of friend/family visits	http://biobank.ndph.ox.ac.uk/showcase/field.cgi?id=1031	Social support	f.1031.0.0	1031
gym	Leisure/social activities	http://biobank.ndph.ox.ac.uk/showcase/field.cgi?id=6160	Physical activity	f.6160.0.0 - f.6160.0.4	6160
pub	Leisure/social activities	http://biobank.ndph.ox.ac.uk/showcase/field.cgi?id=6160	Social support	f.6160.0.0 - f.6160.0.4	6161
religious_group	Leisure/social activities	http://biobank.ndph.ox.ac.uk/showcase/field.cgi?id=6160	Social support	f.6160.0.0 - f.6160.0.4	6162
adult_education	Leisure/social activities	http://biobank.ndph.ox.ac.uk/showcase/field.cgi?id=6160	Social support	f.6160.0.0 - f.6160.0.4	6163
confide_freq	Able to confide	http://biobank.ndph.ox.ac.uk/showcase/field.cgi?id=2110	Social support	f.2110.0.0	2110
loneliness	Loneliness, isolation	http://biobank.ndph.ox.ac.uk/showcase/field.cgi?id=2020	Social support	f.2020.0.0	2020
accommodation_type	Type of accommodation lived in	http://biobank.ndph.ox.ac.uk/showcase/field.cgi?id=670	Household	f.670.0.0	670
own_or_rent	Own or rent accommodation lived in	http://biobank.ndph.ox.ac.uk/showcase/field.cgi?id=680	Household	f.680.0.0	680
gas_hob_heat	Gas or solid-fuel cooking/heating	http://biobank.ndph.ox.ac.uk/showcase/field.cgi?id=6139	Household	f.6139.0.0 - f.6139.0.2	6139
gas_fire_heat	Gas or solid-fuel cooking/heating	http://biobank.ndph.ox.ac.uk/showcase/field.cgi?id=6139	Household	f.6139.0.0 - f.6139.0.2	6139
open_fire_heat	Gas or solid-fuel cooking/heating	http://biobank.ndph.ox.ac.uk/showcase/field.cgi?id=6139	Household	f.6139.0.0 - f.6139.0.2	6139
gas_central_heat	Heating type(s) in home	http://biobank.ndph.ox.ac.uk/showcase/field.cgi?id=6140	Household	f.6140.0.0 - f.6140.0.5	6140
electric_storage_heat	Heating type(s) in home	http://biobank.ndph.ox.ac.uk/showcase/field.cgi?id=6140	Household	f.6140.0.0 - f.6140.0.5	6140
oil_central_heat	Heating type(s) in home	http://biobank.ndph.ox.ac.uk/showcase/field.cgi?id=6140	Household	f.6140.0.0 - f.6140.0.5	6140
years_at_address	Length of time at current address	http://biobank.ndph.ox.ac.uk/showcase/field.cgi?id=699	Household	f.699.0.0	699
hshld_number	Number in household	http://biobank.ndph.ox.ac.uk/showcase/field.cgi?id=709	Household	f.709.0.0	709
hshld_partner	How are people in household related to participant	http://biobank.ndph.ox.ac.uk/showcase/field.cgi?id=6141	Household	f.6141.0.0 - f.6141.0.7	6141
hshld_children	How are people in household related to participant	http://biobank.ndph.ox.ac.uk/showcase/field.cgi?id=6141	Household	f.6141.0.0 - f.6141.0.7	6141
hshld_grandchild	How are people in household related to participant	http://biobank.ndph.ox.ac.uk/showcase/field.cgi?id=6141	Household	f.6141.0.0 - f.6141.0.7	6141
hshld_income	Average total household income before tax	http://biobank.ndph.ox.ac.uk/showcase/field.cgi?id=738	Household	f.738.0.0	738
employed	Current employment status	http://biobank.ndph.ox.ac.uk/showcase/field.cgi?id=6142	Employment	f.6142.0.0 - f.6142.0.6	6142
retired	Current employment status	http://biobank.ndph.ox.ac.uk/showcase/field.cgi?id=6142	Employment	f.6142.0.0 - f.6142.0.6	6142
home_maker	Current employment status	http://biobank.ndph.ox.ac.uk/showcase/field.cgi?id=6142	Employment	f.6142.0.0 - f.6142.0.6	6142
unemployed	Current employment status	http://biobank.ndph.ox.ac.uk/showcase/field.cgi?id=6142	Employment	f.6142.0.0 - f.6142.0.6	6142
volunteer	Current employment status	http://biobank.ndph.ox.ac.uk/showcase/field.cgi?id=6142	Employment	f.6142.0.0 - f.6142.0.6	6142
student	Current employment status	http://biobank.ndph.ox.ac.uk/showcase/field.cgi?id=6142	Employment	f.6142.0.0 - f.6142.0.6	6142
private_healthcare	Private healthcare	http://biobank.ndph.ox.ac.uk/showcase/field.cgi?id=4674	Other sociodemographics	f.4674.0.0	4674
multivitamin_supplements	Vitamin and mineral supplements	https://biobank.ctsu.ox.ac.uk/crystal/field.cgi?id=6155	Supplements	f.6155.0.0 - f.6155.0.6	6155
vitamin_A_supplements	Vitamin and mineral supplements	https://biobank.ctsu.ox.ac.uk/crystal/field.cgi?id=6155	Supplements	f.6155.0.0 - f.6155.0.6	6155
vitamin_B_supplements	Vitamin and mineral supplements	https://biobank.ctsu.ox.ac.uk/crystal/field.cgi?id=6155	Supplements	f.6155.0.0 - f.6155.0.6	6155
vitamin_C_supplements	Vitamin and mineral supplements	https://biobank.ctsu.ox.ac.uk/crystal/field.cgi?id=6155	Supplements	f.6155.0.0 - f.6155.0.6	6155
vitamin_D_supplements	Vitamin and mineral supplements	https://biobank.ctsu.ox.ac.uk/crystal/field.cgi?id=6155	Supplements	f.6155.0.0 - f.6155.0.6	6155
vitamin_E_supplements	Vitamin and mineral supplements	https://biobank.ctsu.ox.ac.uk/crystal/field.cgi?id=6155	Supplements	f.6155.0.0 - f.6155.0.6	6155
folate_supplements	Vitamin and mineral supplements	https://biobank.ctsu.ox.ac.uk/crystal/field.cgi?id=6155	Supplements	f.6155.0.0 - f.6155.0.6	6155
fish_oil_supplements	Mineral and other dietary supplements	https://biobank.ctsu.ox.ac.uk/crystal/field.cgi?id=6179	Supplements	f.6179.0.0 - f.6179.0.5	6179
calcium_supplements	Mineral and other dietary supplements	https://biobank.ctsu.ox.ac.uk/crystal/field.cgi?id=6179	Supplements	f.6179.0.0 - f.6179.0.5	6179
selenium_supplements	Mineral and other dietary supplements	https://biobank.ctsu.ox.ac.uk/crystal/field.cgi?id=6179	Supplements	f.6179.0.0 - f.6179.0.5	6179
glucosamine_supplements	Mineral and other dietary supplements	https://biobank.ctsu.ox.ac.uk/crystal/field.cgi?id=6179	Supplements	f.6179.0.0 - f.6179.0.5	6179
iron_supplements	Mineral and other dietary supplements	https://biobank.ctsu.ox.ac.uk/crystal/field.cgi?id=6179	Supplements	f.6179.0.0 - f.6179.0.5	6179
zinc_supplements	Mineral and other dietary supplements	https://biobank.ctsu.ox.ac.uk/crystal/field.cgi?id=6179	Supplements	f.6179.0.0 - f.6179.0.5	6179
age_facial_hair	Relative age of first facial hair	http://biobank.ndph.ox.ac.uk/showcase/field.cgi?id=2375	Male reproductive factors	f.2375.0.0	2375
age_voice	Relative age voice broke	http://biobank.ndph.ox.ac.uk/showcase/field.cgi?id=2385	Male reproductive factors	f.2385.0.0	2385
balding	Hair/balding pattern	http://biobank.ndph.ox.ac.uk/showcase/field.cgi?id=2395	Male reproductive factors	f.2395.0.0	2395
number_children	Number of children fathered	http://biobank.ndph.ox.ac.uk/showcase/field.cgi?id=2405	Male reproductive factors	f.2405.0.0	2405
mammogram	Ever had breast cancer screening / mammogram	http://biobank.ndph.ox.ac.uk/showcase/field.cgi?id=2674	Female reproductive factors	f.2674.0.0	2674
cervical_smear	Ever had cervical smear test	http://biobank.ndph.ox.ac.uk/showcase/field.cgi?id=2694	Female reproductive factors	f.2694.0.0	2694
menarche_age	Age when periods started (menarche)	http://biobank.ndph.ox.ac.uk/showcase/field.cgi?id=2714	Female reproductive factors	f.2714.0.0	2714
menopause	Had menopause	http://biobank.ndph.ox.ac.uk/showcase/field.cgi?id=2724	Female reproductive factors	f.2724.0.0	2724
menopause_age	Age at menopause (last menstrual period)	http://biobank.ndph.ox.ac.uk/showcase/field.cgi?id=3581	Female reproductive factors	f.3581.0.0	3581
number_births	Number of live births	http://biobank.ndph.ox.ac.uk/showcase/field.cgi?id=2734	Female reproductive factors	f.2734.0.0	2734
birth_age	Age of primiparous women at birth of child	http://biobank.ndph.ox.ac.uk/showcase/field.cgi?id=3872	Female reproductive factors	f.3872.0.0	3872
first_birth_age	Age at first live birth	http://biobank.ndph.ox.ac.uk/showcase/field.cgi?id=2754	Female reproductive factors	f.2754.0.0	2754
last_birth_age	Age at last live birth	http://biobank.ndph.ox.ac.uk/showcase/field.cgi?id=2764	Female reproductive factors	f.2764.0.0	2764
stillbirth	Ever had stillbirth, spontaneous miscarriage or termination	http://biobank.ndph.ox.ac.uk/showcase/field.cgi?id=2774	Female reproductive factors	f.2774.0.0	2774
oral_contraceptive	Ever taken oral contraceptive pill	http://biobank.ndph.ox.ac.uk/showcase/field.cgi?id=2784	Female reproductive factors	f.2784.0.0	2784
HRT	Ever used hormone-replacement therapy (HRT)	http://biobank.ndph.ox.ac.uk/showcase/field.cgi?id=2814	Female reproductive factors	f.2814.0.0	2814
hysterectomy	Ever had hysterectomy (womb removed)	http://biobank.ndph.ox.ac.uk/showcase/field.cgi?id=3591	Female reproductive factors	f.3591.0.0	3591
bilateral_oophorectomy	Bilateral oophorectomy (both ovaries removed)	http://biobank.ndph.ox.ac.uk/showcase/field.cgi?id=2834	Female reproductive factors	f.2834.0.0	2834
neuroticism	Neuroticism score	http://biobank.ndph.ox.ac.uk/showcase/field.cgi?id=20127	Mental health	f.20127.0.0	20127
mood_swings	Mood swings	http://biobank.ndph.ox.ac.uk/showcase/field.cgi?id=1920	Mental health	f.1920.0.0	1920
miserableness	Miserableness	http://biobank.ndph.ox.ac.uk/showcase/field.cgi?id=1930	Mental health	f.1930.0.0	1930
irritability	Irritability	http://biobank.ndph.ox.ac.uk/showcase/field.cgi?id=1940	Mental health	f.1940.0.0	1940
sensitivity	Sensitivity / hurt feelings	http://biobank.ndph.ox.ac.uk/showcase/field.cgi?id=1950	Mental health	f.1950.0.0	1950
fed_up_feelings	Fed-up feelings	http://biobank.ndph.ox.ac.uk/showcase/field.cgi?id=1960	Mental health	f.1960.0.0	1960
nervous	Nervous feelings	http://biobank.ndph.ox.ac.uk/showcase/field.cgi?id=1970	Mental health	f.1970.0.0	1970
worrier	Worrier / anxious feelings	http://biobank.ndph.ox.ac.uk/showcase/field.cgi?id=1980	Mental health	f.1980.0.0	1980
tense	Tense / 'highly strung'	http://biobank.ndph.ox.ac.uk/showcase/field.cgi?id=1990	Mental health	f.1990.0.0	1990
worry_embarassment	Worry too long after embarrassment	http://biobank.ndph.ox.ac.uk/showcase/field.cgi?id=2000	Mental health	f.2000.0.0	2000
nerves	Suffer from 'nerves'	http://biobank.ndph.ox.ac.uk/showcase/field.cgi?id=2010	Mental health	f.2010.0.0	2010
guilty_feelings	Guilty feelings	http://biobank.ndph.ox.ac.uk/showcase/field.cgi?id=2030	Mental health	f.2030.0.0	2030
risk_taking	Risk taking	http://biobank.ndph.ox.ac.uk/showcase/field.cgi?id=2040	Mental health	f.2040.0.0	2040
happiness	Happiness	http://biobank.ndph.ox.ac.uk/showcase/field.cgi?id=4526	Life satisfaction	f.4526.0.0	4526
job_satisfaction	Work/job satisfaction	http://biobank.ndph.ox.ac.uk/showcase/field.cgi?id=4537	Life satisfaction	f.4537.0.0	4537
family_satisfaction	Family relationship satisfaction	http://biobank.ndph.ox.ac.uk/showcase/field.cgi?id=4559	Life satisfaction	f.4559.0.0	4559
friends_satisfaction	Friendships satisfaction	http://biobank.ndph.ox.ac.uk/showcase/field.cgi?id=4570	Life satisfaction	f.4570.0.0	4570
financial_satisfaction	Financial situation satisfaction	http://biobank.ndph.ox.ac.uk/showcase/field.cgi?id=4581	Life satisfaction	f.4581.0.0	4581
depressed_mood_freq	Frequency of depressed mood in last 2 weeks	http://biobank.ndph.ox.ac.uk/showcase/field.cgi?id=2050	Mental health	f.2050.0.0	2050
unenthusiasm_freq	Frequency of unenthusiasm / disinterest in last 2 weeks	http://biobank.ndph.ox.ac.uk/showcase/field.cgi?id=2060	Mental health	f.2060.0.0	2060
tenseness_freq	Frequency of tenseness / restlessness in last 2 weeks	http://biobank.ndph.ox.ac.uk/showcase/field.cgi?id=2070	Mental health	f.2070.0.0	2070
tiredness_freq	Frequency of tiredness / lethargy in last 2 weeks	http://biobank.ndph.ox.ac.uk/showcase/field.cgi?id=2080	Mental health	f.2080.0.0	2080
depressed_whole_week	Ever depressed for a whole week	http://biobank.ndph.ox.ac.uk/showcase/field.cgi?id=4598	Mental health	f.4598.0.0	4598
unenthusiastic_whole_week	Ever unenthusiastic/disinterested for a whole week	http://biobank.ndph.ox.ac.uk/showcase/field.cgi?id=4631	Mental health	f.4631.0.0	4631
manic	Ever manic/hyper for 2 days	http://biobank.ndph.ox.ac.uk/showcase/field.cgi?id=4642	Mental health	f.4642.0.0	4642
irritable	Ever highly irritable/argumentative for 2 days	http://biobank.ndph.ox.ac.uk/showcase/field.cgi?id=4653	Mental health	f.4653.0.0	4653
mobile_phone_weekly_usage	Weekly usage of mobile phone in last 3 months	http://biobank.ndph.ox.ac.uk/showcase/field.cgi?id=1120	Electronics use	f.1120.0.0	1120
speakerphone	Hands-free device/speakerphone use with mobile phone in last 3 month	http://biobank.ndph.ox.ac.uk/showcase/field.cgi?id=1130	Electronics use	f.1130.0.0	1130
computer_games	Plays computer games	http://biobank.ndph.ox.ac.uk/showcase/field.cgi?id=2237	Electronics use	f.2237.0.0	2237
sleep_hours_categorical	Sleep duration split according to <7, 7-9, and >9 hours of sleep (derived)	#N/A	Sleep	#N/A	#N/A
easy_wake	Getting up in morning	http://biobank.ndph.ox.ac.uk/showcase/field.cgi?id=1170	Sleep	f.1170.0.0	1170
chronotype	Morning/evening person (chronotype)	http://biobank.ndph.ox.ac.uk/showcase/field.cgi?id=1180	Sleep	f.1180.0.0	1180
nap	Nap during day	http://biobank.ndph.ox.ac.uk/showcase/field.cgi?id=1190	Sleep	f.1190.0.0	1190
sleep_difficulty	Sleeplessness / insomnia	http://biobank.ndph.ox.ac.uk/showcase/field.cgi?id=1200	Sleep	f.1200.0.0	1200
snoring	Snoring	http://biobank.ndph.ox.ac.uk/showcase/field.cgi?id=1210	Sleep	f.1210.0.0	1210
ever_smoked	Ever smoked	http://biobank.ndph.ox.ac.uk/showcase/field.cgi?id=20160	Smoking	f.20160.0.0	20160
pack_years_prop	Pack years adult smoking as proportion of life span exposed to smoking	http://biobank.ndph.ox.ac.uk/showcase/field.cgi?id=20162	Smoking	f.20162.0.0	20162
pack_years	Pack years of smoking	http://biobank.ndph.ox.ac.uk/showcase/field.cgi?id=20161	Smoking	f.20161.0.0	20161
smoking_status	Smoking status	http://biobank.ndph.ox.ac.uk/showcase/field.cgi?id=20116	Smoking	f.20116.0.0	20116
tobacco	Current tobacco smoking	http://biobank.ndph.ox.ac.uk/showcase/field.cgi?id=1239	Smoking	f.1239.0.0	1239
alcohol_freq	Alcohol intake frequency.	http://biobank.ndph.ox.ac.uk/showcase/field.cgi?id=1558	Alcohol	f.1558.0.0	1558
oily_fish	Oily fish intake	http://biobank.ndph.ox.ac.uk/showcase/field.cgi?id=1329	Diet	f.1329.0.0	1329
non_oily_fish	Non-oily fish intake	http://biobank.ndph.ox.ac.uk/showcase/field.cgi?id=1339	Diet	f.1339.0.0	1339
processed_meat	Processed meat intake	http://biobank.ndph.ox.ac.uk/showcase/field.cgi?id=1349	Diet	f.1349.0.0	1349
poultry	Poultry intake	http://biobank.ndph.ox.ac.uk/showcase/field.cgi?id=1359	Diet	f.1359.0.0	1359
cheese	Cheese intake	http://biobank.ndph.ox.ac.uk/showcase/field.cgi?id=1408	Diet	f.1408.0.0	1408
salt	Salt added to food	http://biobank.ndph.ox.ac.uk/showcase/field.cgi?id=1478	Diet	f.1478.0.0	1478
tea	Tea intake	http://biobank.ndph.ox.ac.uk/showcase/field.cgi?id=1488	Diet	f.1488.0.0	1488
coffee	Coffee intake	http://biobank.ndph.ox.ac.uk/showcase/field.cgi?id=1498	Diet	f.1498.0.0	1498
water	Water intake	http://biobank.ndph.ox.ac.uk/showcase/field.cgi?id=1528	Diet	f.1528.0.0	1528
diet_change_5yrs	Major dietary changes in the last 5 years	http://biobank.ndph.ox.ac.uk/showcase/field.cgi?id=1538	Diet	f.1538.0.0	1538
diet_variation	Variation in diet	http://biobank.ndph.ox.ac.uk/showcase/field.cgi?id=1548	Diet	f.1548.0.0	1548
bread_fiber	Derived bread fiber score based on previous publication	https://doi.org/10.1017/jns.2017.66	Diet		#N/A
cereal_fiber	Derived cereal fiber score based on previous publication	https://doi.org/10.1017/jns.2017.66	Diet		#N/A
total_fruit	Derived total fruit intake score based on previous publication	https://doi.org/10.1093/ije/dyz064	Diet		#N/A
total_veg	Derived total vegetable intake score based on previous publication	https://doi.org/10.1093/ije/dyz064	Diet		#N/A
red_meat	Derived total red meat intake score based on previous publication	https://doi.org/10.1093/ije/dyz064	Diet		#N/A
summer_outdoors_time	Time spend outdoors in summer	http://biobank.ndph.ox.ac.uk/showcase/field.cgi?id=1050	Sun exposure	f.1050.0.0	1050
winter_outdoors_time	Time spent outdoors in winter	http://biobank.ndph.ox.ac.uk/showcase/field.cgi?id=1060	Sun exposure	f.1060.0.0	1060
skin_tan_ease	Ease of skin tanning	http://biobank.ndph.ox.ac.uk/showcase/field.cgi?id=1727	Sun exposure	f.1727.0.0	1727
childhood_sunburn_number	Childhood sunburn occasions	http://biobank.ndph.ox.ac.uk/showcase/field.cgi?id=1737	Sun exposure	f.1737.0.0	1737
sun_protection_use	Use of sun/uv protection	http://biobank.ndph.ox.ac.uk/showcase/field.cgi?id=2267	Sun exposure	f.2267.0.0	2267
solarium_freq	Frequency of solarium/sunlamp use	http://biobank.ndph.ox.ac.uk/showcase/field.cgi?id=2277	Sun exposure	f.2277.0.0	2277
same_sex_intercourse	Ever had same-sex intercourse	http://biobank.ndph.ox.ac.uk/showcase/field.cgi?id=2159	Sexual history	f.2159.0.0	2159
IPAQ_activity_group	IPAQ activity group	http://biobank.ndph.ox.ac.uk/showcase/field.cgi?id=22032	Physical activity	f.22032.0.0	22032
sedentary	Derived variable on total hours of sedentary behavior based on previous publication	https://doi.org/10.1186/s12916-019-1339-0	Physical activity		#N/A
LTPA	Derived leisure time physical activity based on previous publication	https://doi.org/10.1186/s12966-020-00937-4	Physical activity		#N/A
OPA	Derived occupational physical activity based on previous publication	https://doi.org/10.1186/s12966-020-00937-4	Physical activity		#N/A
townsend_deprivation_index	Townsend deprivation index at recruitment	http://biobank.ndph.ox.ac.uk/showcase/field.cgi?id=189	Material deprivation	f.189.0.0	189
close_to_major_road	Close to major road	http://biobank.ndph.ox.ac.uk/showcase/field.cgi?id=24014	Physical environment	f.24014.0.0	24014
inverse_distance_nearest_major_road	Inverse distance to the nearest major road	http://biobank.ndph.ox.ac.uk/showcase/field.cgi?id=24012	Physical environment	f.24012.0.0	24012
inverse_distance_nearest_road	Inverse distance to the nearest road	http://biobank.ndph.ox.ac.uk/showcase/field.cgi?id=24010	Physical environment	f.24010.0.0	24010
NO2_2005	Nitrogen dioxide air pollution; 2005	http://biobank.ndph.ox.ac.uk/showcase/field.cgi?id=24016	Physical environment	f.24016.0.0	24016
NO2_2006	Nitrogen dioxide air pollution; 2006	http://biobank.ndph.ox.ac.uk/showcase/field.cgi?id=24017	Physical environment	f.24017.0.0	24017
NO2_2007	Nitrogen dioxide air pollution; 2007	http://biobank.ndph.ox.ac.uk/showcase/field.cgi?id=24018	Physical environment	f.24018.0.0	24018
NO2_2010	Nitrogen dioxide air pollution; 2010	http://biobank.ndph.ox.ac.uk/showcase/field.cgi?id=24003	Physical environment	f.24003.0.0	24003
NO_2010	Nitrogen oxides air pollution; 2010	http://biobank.ndph.ox.ac.uk/showcase/field.cgi?id=24004	Physical environment	f.24004.0.0	24004
PM10_2007	Particulate matter air pollution (pm10); 2007	http://biobank.ndph.ox.ac.uk/showcase/field.cgi?id=24019	Physical environment	f.24019.0.0	24019
PM10_2010	Particulate matter air pollution (pm10); 2010	http://biobank.ndph.ox.ac.uk/showcase/field.cgi?id=24005	Physical environment	f.24005.0.0	24005
PM2.5_absorbance_2010	Particulate matter air pollution (pm2.5) absorbance; 2010	http://biobank.ndph.ox.ac.uk/showcase/field.cgi?id=24007	Physical environment	f.24007.0.0	24007
PM2.5_2010	Particulate matter air pollution (pm2.5); 2010	http://biobank.ndph.ox.ac.uk/showcase/field.cgi?id=24006	Physical environment	f.24006.0.0	24006
PM2.5_to_10_2010	Particulate matter air pollution 2.5-10um; 2010	http://biobank.ndph.ox.ac.uk/showcase/field.cgi?id=24008	Physical environment	f.24008.0.0	24008
road_length_sum_100m	Sum of road length of major roads within 100m	http://biobank.ndph.ox.ac.uk/showcase/field.cgi?id=24015	Physical environment	f.24015.0.0	24015
traffic_load_major_roads	Total traffic load on major roads	http://biobank.ndph.ox.ac.uk/showcase/field.cgi?id=24013	Physical environment	f.24013.0.0	24013
traffic_intensity_nearest_major_road	Traffic intensity on the nearest major road	http://biobank.ndph.ox.ac.uk/showcase/field.cgi?id=24011	Physical environment	f.24011.0.0	24011
traffic_intensity_nearest_road	Traffic intensity on the nearest road	http://biobank.ndph.ox.ac.uk/showcase/field.cgi?id=24009	Physical environment	f.24009.0.0	24009
sound_average_16hr	Average 16-hour sound level of noise pollution	http://biobank.ndph.ox.ac.uk/showcase/field.cgi?id=24023	Physical environment	f.24023.0.0	24023
sound_average_24hr	Average 24-hour sound level of noise pollution	http://biobank.ndph.ox.ac.uk/showcase/field.cgi?id=24024	Physical environment	f.24024.0.0	24024
daytime_sound_average	Average daytime sound level of noise pollution	http://biobank.ndph.ox.ac.uk/showcase/field.cgi?id=24020	Physical environment	f.24020.0.0	24020
evening_sound_average	Average evening sound level of noise pollution	http://biobank.ndph.ox.ac.uk/showcase/field.cgi?id=24021	Physical environment	f.24021.0.0	24021
night_sound_average	Average night-time sound level of noise pollution	http://biobank.ndph.ox.ac.uk/showcase/field.cgi?id=24022	Physical environment	f.24022.0.0	24022
natural_environment_buffer_1000m	Natural environment percentage, buffer 1000m	http://biobank.ndph.ox.ac.uk/showcase/field.cgi?id=24506	Physical environment	f.24506.0.0	24506
natural_environment_buffer_300m	Natural environment percentage, buffer 300m	http://biobank.ndph.ox.ac.uk/showcase/field.cgi?id=24507	Physical environment	f.24507.0.0	24507
greenspace_buffer_1000m	Greenspace percentage, buffer 1000m	http://biobank.ndph.ox.ac.uk/showcase/field.cgi?id=24500	Physical environment	f.24500.0.0	24500
greenspace_buffer_300m	Greenspace percentage, buffer 300m	http://biobank.ndph.ox.ac.uk/showcase/field.cgi?id=24503	Physical environment	f.24503.0.0	24503
domestic_garden_buffer_1000m	Domestic garden percentage, buffer 1000m	http://biobank.ndph.ox.ac.uk/showcase/field.cgi?id=24501	Physical environment	f.24501.0.0	24501
domestic_garden_buffer_300m	Domestic garden percentage, buffer 300m	http://biobank.ndph.ox.ac.uk/showcase/field.cgi?id=24504	Physical environment	f.24504.0.0	24504
water_buffer_1000m	Water percentage, buffer 1000m	http://biobank.ndph.ox.ac.uk/showcase/field.cgi?id=24502	Physical environment	f.24502.0.0	24502
water_buffer_300m	Water percentage, buffer 300m	http://biobank.ndph.ox.ac.uk/showcase/field.cgi?id=24505	Physical environment	f.24505.0.0	24505
distance_to_coast	Distance (Euclidean) to coast	http://biobank.ndph.ox.ac.uk/showcase/field.cgi?id=24508	Physical environment	f.24508.0.0	24508
population_density	Derived urban/rural using home area population density variable (from field ID listed in this row)	http://biobank.ndph.ox.ac.uk/showcase/field.cgi?id=20118	Physical environment	f.20118.0.0	20118

## Sheet: SF3 - Female XWAS output
Exposure	Beta	Beta_2.5%	Beta_97.5%	Hazard.Ratio	HR_2.5%	HR_97.5%	p.value	p.value.rep	FDR.disc	FDR.rep	Variable	Category	std.error	statistic	df
bread_fiber	-0.0761174	-0.137072	-0.0151624	0.926707	0.871907	0.984952	0.0144125	0.0106071	0.0270235	0.0137268	bread_fiber		0.0310805	-2.44904	1919.07
cereal_fiber	-0.243944	-0.304859	-0.183028	0.783532	0.737227	0.832745	5.77316e-15	4.7673e-13	3.41141e-14	1.38001e-12	cereal_fiber		0.0310669	-7.85222	2883.51
alcohol_freqThree or four times a week	-0.113692	-0.21036	-0.017024	0.892533	0.810293	0.98312	0.0211708	0.662744	0.0385824	0.668824	alcohol_freq	Alcohol	0.0493068	-2.3058	4142.23
cheese	-0.0822521	-0.144873	-0.0196313	0.92104	0.865132	0.98056	0.0102967	0.0644475	0.0202814	0.0754172	cheese	Diet	0.0317601	-2.58979	203.693
diet_variation	0.0929658	0.032723	0.153209	1.09742	1.03326	1.16557	0.00249499	0.000532214	0.00546656	0.000824557	diet_variation	Diet	0.0307308	3.02517	6268.52
oily_fish	-0.200398	-0.263627	-0.137168	0.818405	0.76826	0.871824	5.6308e-10	1.12675e-05	2.33618e-09	1.87791e-05	oily_fish	Diet	0.0322525	-6.2134	4723.66
poultry	-0.135657	-0.200338	-0.0709759	0.873142	0.818454	0.931484	3.99794e-05	1.05242e-06	0.000109803	1.89781e-06	poultry	Diet	0.032992	-4.11181	4357.14
processed_meat	0.137267	0.0784559	0.196079	1.14713	1.08162	1.21662	4.84382e-06	0.0784047	1.42038e-05	0.0889125	processed_meat	Diet	0.0300006	4.5755	6174.87
salt	0.166506	0.103043	0.229969	1.18117	1.10854	1.25856	2.78081e-07	4.88498e-14	8.92254e-07	1.49263e-13	salt	Diet	0.0323734	5.14329	6335.27
tea	-0.0696574	-0.12221	-0.0171051	0.932713	0.884963	0.98304	0.00938752	0.0184511	0.0186793	0.023329	tea	Diet	0.0268077	-2.5984	6326.39
total_fruit	-0.176221	-0.225333	-0.127109	0.838432	0.79825	0.880637	2.22022e-12	8.14458e-08	1.13933e-11	1.54466e-07	total_fruit	Diet	0.0250528	-7.03401	6265.57
total_veg	-0.165772	-0.221815	-0.10973	0.847239	0.801064	0.896076	7.59865e-09	0.00431168	2.84949e-08	0.00592856	total_veg	Diet	0.0285769	-5.80093	2093.37
birth_weight	-0.0479984	-0.0790377	-0.0169591	0.953135	0.924005	0.983184	0.00357066	0.000662682	0.0076514	0.00101243	birth_weight	Early life factors	0.0152171	-3.15425	30.9044
body_size_10yrs_oldPlumper	0.222263	0.155732	0.288795	1.2489	1.16851	1.33482	6.35798e-11	4.09939e-11	2.81774e-10	1.02485e-10	body_size_10yrs_old	Early life factors	0.0339372	6.54925	5045.17
breastfedYes	-0.0838189	-0.140572	-0.0270661	0.919598	0.868861	0.973297	0.00382496	0.165388	0.00810726	0.181927	breastfed	Early life factors	0.0289298	-2.89732	1337.59
height_10yrs_oldTaller	0.100077	0.0392903	0.160863	1.10526	1.04007	1.17452	0.0012673	0.0285812	0.00294193	0.0353251	height_10yrs_old	Early life factors	0.0309889	3.22943	1495.27
maternal_smokingYes	0.166734	0.108439	0.22503	1.18144	1.11454	1.25236	3.30383e-08	6.47447e-06	1.13026e-07	1.1128e-05	maternal_smoking	Early life factors	0.0296649	5.6206	459.876
part_multiple_birthYes	0.190373	0.0383105	0.342435	1.2097	1.03905	1.40837	0.0141456	0.203381	0.0267805	0.217203	part_multiple_birth	Early life factors	0.0775694	2.45422	6337.27
computer_games	0.174744	0.107923	0.241566	1.19094	1.11396	1.27324	3.04034e-07	8.71649e-05	9.56236e-07	0.000141002	computer_games	Electronics use	0.0340869	5.12644	6325.27
mobile_phone_2yrsYes, use is now less frequent	0.179656	0.0240104	0.335302	1.19681	1.0243	1.39836	0.027313	0.0665267	0.0484186	0.0770309	mobile_phone_2yrs	Electronics use	0.071065	2.52806	11.4629
mobile_phone_duration	-0.180383	-0.237793	-0.122973	0.83495	0.788366	0.884287	7.82374e-10	2.04468e-08	3.11353e-09	4.22975e-08	mobile_phone_duration	Electronics use	0.0292847	-6.15965	5341.72
employedYes	-0.392321	-0.458555	-0.326087	0.675487	0.632196	0.721743	7.39177e-31	6.27812e-19	1.02957e-29	3.45297e-18	employed	Employment	0.0337871	-11.6116	6321.27
unemployedYes	0.353003	0.100046	0.60596	1.42334	1.10522	1.83301	0.00624281	0.00273431	0.0128142	0.00380726	unemployed	Employment	0.129037	2.73567	6321.27
bilateral_oophorectomyYes	0.135971	0.0576528	0.214288	1.14565	1.05935	1.23898	0.000669608	0.0022193	0.00163217	0.00317043	bilateral_oophorectomy	Female reproductive factors	0.0399512	3.40342	6328.27
cervical_smearYes	-0.401974	-0.529703	-0.274246	0.668998	0.58878	0.760145	7.27825e-10	8.88178e-16	2.95679e-09	3.36895e-15	cervical_smear	Female reproductive factors	0.0651561	-6.1694	6331.27
mammogramYes	-0.177245	-0.310007	-0.0444826	0.837575	0.733442	0.956492	0.00888759	0.601044	0.0178668	0.612174	mammogram	Female reproductive factors	0.0677242	-2.61716	6333.06
menarche_age	-0.0470227	-0.0721194	-0.0219261	0.954066	0.93042	0.978313	0.000242383	0.16249	0.000613828	0.180545	menarche_age	Female reproductive factors	0.0128009	-3.6734	4119.36
menopauseYes	0.349997	0.17957	0.520424	1.41906	1.1967	1.68274	0.000140847	0.00706293	0.000366201	0.00959163	menopause	Female reproductive factors	0.0848339	4.12567	49.6089
number_births	-0.0672873	-0.092937	-0.0416376	0.934927	0.911251	0.959217	2.79115e-07	9.64508e-07	8.92254e-07	1.76827e-06	number_births	Female reproductive factors	0.0130843	-5.14259	6331.21
oral_contraceptiveYes	-0.109153	-0.166721	-0.0515851	0.896593	0.846436	0.949723	0.000203391	0.000934302	0.000521859	0.00138883	oral_contraceptive	Female reproductive factors	0.0293664	-3.71694	6315.63
accommodation_typeA flat, maisonette or apartment	0.467574	0.383318	0.551831	1.59612	1.46714	1.73643	2.54985e-27	3.6534e-30	2.92483e-26	4.46527e-29	accommodation_type	Household	0.0429805	10.8788	6270.28
hshld_childrenYes	-0.125365	-0.198153	-0.0525781	0.882175	0.820245	0.94878	0.000799099	0.362243	0.0019003	0.375912	hshld_children	Household	0.0369746	-3.39059	276.608
hshld_income	-0.831422	-0.931486	-0.731359	0.43543	0.393968	0.481255	1.31761e-41	3.68934e-09	2.56934e-40	8.11654e-09	hshld_income	Household	0.0508108	-16.3631	254.412
hshld_number	-0.141152	-0.180618	-0.101686	0.868357	0.834754	0.903313	2.60858e-12	4.44089e-16	1.28391e-11	1.74464e-15	hshld_number	Household	0.0201322	-7.01123	6301.25
hshld_parentsYes	0.346591	0.150145	0.543037	1.41424	1.162	1.72123	0.000546496	0.334171	0.00134895	0.350084	hshld_parents	Household	0.10021	3.45865	6264.3
hshld_partnerYes	-0.365095	-0.416345	-0.313844	0.694131	0.659452	0.730633	1.13895e-43	4.42144e-29	2.7762e-42	4.42144e-28	hshld_partner	Household	0.0261437	-13.9649	6291.3
hshld_siblingsYes	0.648066	0.36627	0.929862	1.91184	1.44235	2.53416	6.65189e-06	0.0326069	1.90753e-05	0.0398529	hshld_siblings	Household	0.143748	4.50834	6305.27
hshld_vehicles	-0.835752	-0.942504	-0.729	0.433548	0.389651	0.482391	3.47808e-52	1.17635e-50	9.68892e-51	1.61748e-49	hshld_vehicles	Household	0.0544554	-15.3475	6074.01
oil_central_heatYes	-0.472884	-0.749528	-0.196241	0.623202	0.47259	0.821814	0.00105661	0.049657	0.00248239	0.0600249	oil_central_heat	Household	0.138939	-3.40355	77.3259
open_fire_heatYes	-0.283098	-0.386666	-0.179529	0.753446	0.679318	0.835664	8.71001e-08	0.002072	2.87873e-07	0.00299895	open_fire_heat	Household	0.0528311	-5.35854	5858.15
own_or_rentOwn with a mortgage	0.0938549	0.0249445	0.162765	1.0984	1.02526	1.17676	0.00760588	0.180831	0.0154495	0.195014	own_or_rent	Household	0.0351521	2.66997	6133.64
own_or_rentRent - from local authority, local council, housing association	0.826677	0.7432	0.910153	2.28571	2.10265	2.4847	1.62476e-81	3.83598e-65	6.33657e-80	1.0549e-63	own_or_rent	Household	0.0425824	19.4136	6109.32
own_or_rentRent - from private landlord or letting agency	0.377095	0.208559	0.545632	1.45804	1.2319	1.7257	1.71002e-05	1.34741e-11	4.76364e-05	3.52893e-11	own_or_rent	Household	0.0854359	4.41378	187.949
years_at_address	-0.0300838	-0.0538575	-0.00631004	0.970364	0.947567	0.99371	0.01314	0.0567998	0.0251206	0.0679128	years_at_address	Household	0.0121274	-2.48065	6321.65
family_satisfaction	-0.418058	-0.74431	-0.091806	0.658324	0.475062	0.912282	0.0198128	0.0769288	0.0364481	0.0881476	family_satisfaction	Life satisfaction	0.134954	-3.09777	6.31649
townsend_deprivation_index	0.221239	0.195648	0.246829	1.24762	1.2161	1.27996	4.79518e-63	1.35266e-51	1.55843e-61	2.12561e-50	townsend_deprivation_index	Material deprivation	0.0130539	16.948	6336.12
depressed_mood_freq	0.512854	0.431779	0.59393	1.67005	1.53999	1.81109	7.06201e-34	3.90199e-22	1.14758e-32	2.68262e-21	depressed_mood_freq	Mental health	0.041336	12.407	1671.88
fed_up_feelingsYes	0.264824	0.214077	0.315571	1.3032	1.23872	1.37104	3.13178e-24	1.38809e-22	3.2142e-23	1.01793e-21	fed_up_feelings	Mental health	0.0258827	10.2317	3492.53
miserablenessYes	0.146382	0.0963312	0.196433	1.15764	1.10112	1.21705	1.04231e-08	0.00269634	3.76388e-08	0.00380254	miserableness	Mental health	0.0255304	5.73365	4859.03
mood_swingsYes	0.185646	0.133831	0.23746	1.204	1.1432	1.26802	4.90541e-12	3.8264e-10	2.33306e-11	9.15009e-10	mood_swings	Mental health	0.0263889	7.03498	674.543
nervesYes	0.143769	0.0835056	0.204032	1.15462	1.08709	1.22634	3.0354e-06	5.93501e-08	9.10621e-06	1.14535e-07	nerves	Mental health	0.0307339	4.67786	2820.44
nervousYes	0.081646	0.023753	0.139539	1.08507	1.02404	1.14974	0.00583658	0.00987627	0.0121078	0.0129332	nervous	Mental health	0.0294376	2.77353	356.877
neuroticism	0.0800304	0.0549881	0.105073	1.08332	1.05653	1.11079	3.99215e-10	4.36981e-09	1.69232e-09	9.42508e-09	neuroticism	Mental health	0.0127743	6.26494	5921.81
risk_takingYes	0.143482	0.078929	0.208035	1.15429	1.08213	1.23126	1.43735e-05	0.00181192	4.06207e-05	0.00265749	risk_taking	Mental health	0.0328911	4.36234	890.241
tenseYes	0.104402	0.0435452	0.16526	1.11005	1.04451	1.1797	0.000776083	2.53815e-05	0.00186835	4.16711e-05	tense	Mental health	0.031043	3.36315	5262.14
tenseness_freq	0.44831	0.354708	0.541912	1.56566	1.42576	1.71929	1.37668e-14	2.64401e-08	7.67006e-14	5.19359e-08	tenseness_freq	Mental health	0.046987	9.54116	75.0448
tiredness_freq	0.584033	0.516357	0.65171	1.79326	1.67591	1.91882	5.43769e-30	6.08047e-63	7.06899e-29	1.3377e-61	tiredness_freq	Mental health	0.0340615	17.1464	89.2771
unenthusiasm_freq	0.569626	0.488861	0.650392	1.76761	1.63046	1.91629	4.58165e-42	2.50735e-29	9.9269e-41	2.75808e-28	unenthusiasm_freq	Mental health	0.0411891	13.8295	2674.22
worry_embarassmentYes	-0.0810105	-0.131312	-0.0307089	0.922184	0.876944	0.969758	0.0016107	0.000680712	0.00369513	0.00102573	worry_embarassment	Mental health	0.0256481	-3.15854	1888.94
fast_driving	-0.411853	-0.518824	-0.304882	0.662422	0.59522	0.737211	5.59552e-14	2.07642e-08	2.94899e-13	4.22975e-08	fast_driving	Physical activity	0.0545588	-7.54878	3428.6
gymYes	-0.340648	-0.400778	-0.280518	0.711309	0.669799	0.755392	2.15293e-28	1.49426e-19	2.62389e-27	8.651e-19	gym	Physical activity	0.0306732	-11.1057	6312.27
IPAQ_activity_group	-0.333638	-0.386639	-0.280636	0.716313	0.679336	0.755303	1.80149e-24	3.10107e-12	1.95162e-23	8.52796e-12	IPAQ_activity_group	Physical activity	0.0268104	-12.4443	141.354
LTPA	-0.369977	-0.453957	-0.285997	0.69075	0.63511	0.751265	1.12429e-09	1.59249e-10	4.38473e-09	3.89275e-10	LTPA	Physical activity	0.0409413	-9.03677	27.1718
OPA	-0.209671	-0.271778	-0.147565	0.810851	0.762023	0.862806	3.93969e-11	0.000222135	1.7866e-10	0.000349069	OPA	Physical activity	0.0316815	-6.6181	6272.76
sedentary	0.248697	0.20009	0.297304	1.28235	1.22151	1.34622	1.27678e-20	8.99561e-25	1.18558e-19	7.06798e-24	sedentary	Physical activity	0.0246951	10.0707	286.488
domestic_garden_buffer_300m	-0.0331597	-0.0590157	-0.00730382	0.967384	0.942692	0.992723	0.0119584	0.384521	0.0232076	0.395302	domestic_garden_buffer_300m	Physical environment	0.0131895	-2.5141	6310
greenspace_buffer_1000m	-0.0881315	-0.116847	-0.0594166	0.91564	0.889722	0.942314	1.88041e-09	6.95e-14	7.18982e-09	2.06622e-13	greenspace_buffer_1000m	Physical environment	0.014648	-6.01664	6318.8
greenspace_buffer_300m	-0.0707931	-0.0979213	-0.0436649	0.931655	0.90672	0.957275	3.21943e-07	1.11411e-08	9.9649e-07	2.35676e-08	greenspace_buffer_300m	Physical environment	0.0138385	-5.11566	6267.88
natural_environment_buffer_1000m	-0.103081	-0.131908	-0.0742541	0.902054	0.876421	0.928436	2.63367e-12	8.21565e-15	1.28391e-11	2.73855e-14	natural_environment_buffer_1000m	Physical environment	0.0147051	-7.00987	6309.75
natural_environment_buffer_300m	-0.075157	-0.102386	-0.0479283	0.927598	0.902681	0.953202	6.50111e-08	3.22914e-09	2.18572e-07	7.4001e-09	natural_environment_buffer_300m	Physical environment	0.0138898	-5.41095	6277.87
NO_2010	0.101891	0.0770423	0.12674	1.10726	1.08009	1.13512	1.11022e-15	1.03841e-11	6.76542e-15	2.78599e-11	NO_2010	Physical environment	0.0126747	8.03892	4396.76
NO2_2005	0.157239	0.120606	0.193873	1.17028	1.12818	1.21394	4.85491e-17	2.31584e-18	3.26451e-16	1.15792e-17	NO2_2005	Physical environment	0.0186873	8.41422	6237.76
NO2_2006	0.151023	0.116002	0.186045	1.16302	1.123	1.20448	3.47592e-17	1.32358e-18	2.42073e-16	6.93304e-18	NO2_2006	Physical environment	0.0178651	8.45354	6291.83
NO2_2007	0.160002	0.121555	0.198448	1.17351	1.12925	1.21951	4.44089e-16	1.33471e-17	2.79346e-15	6.30673e-17	NO2_2007	Physical environment	0.0196121	8.15829	6089.6
NO2_2010	0.127746	0.0993557	0.156136	1.13626	1.10446	1.16899	1.49146e-18	6.05709e-17	1.16334e-17	2.56262e-16	NO2_2010	Physical environment	0.0144819	8.82108	5605.95
PM10_2007	0.183169	0.144573	0.221764	1.20102	1.15555	1.24828	1.8367e-20	6.29522e-17	1.62798e-19	2.56472e-16	PM10_2007	Physical environment	0.0196882	9.30347	6308.86
PM10_2010	0.0359897	0.0106942	0.0612852	1.03665	1.01075	1.0632	0.00530105	0.0085446	0.0111151	0.0113242	PM10_2010	Physical environment	0.0129036	2.78912	6293.29
PM2.5_2010	0.112821	0.0864452	0.139198	1.11943	1.09029	1.14935	6.19718e-17	9.54792e-15	4.02817e-16	3.08903e-14	PM2.5_2010	Physical environment	0.0134549	8.38516	6257.5
PM2.5_absorbance_2010	0.056956	0.0283467	0.0855653	1.05861	1.02875	1.08933	9.62267e-05	3.62278e-09	0.000257044	8.11654e-09	PM2.5_absorbance_2010	Physical environment	0.0145936	3.9028	5487.19
population_densityRural	-0.219348	-0.297014	-0.141682	0.803042	0.743034	0.867897	3.21004e-08	0.0260547	1.11778e-07	0.0325684	population_density	Physical environment	0.0396186	-5.53649	6320.63
traffic_load_major_roads	0.0306056	0.00672432	0.0544869	1.03108	1.00675	1.056	0.0120204	0.925007	0.0232076	0.925007	traffic_load_major_roads	Physical environment	0.0121818	2.51241	5318.37
number_sex_partners	0.0578021	0.0353677	0.0802365	1.05951	1.036	1.08354	4.88028e-06	1.58708e-07	1.42038e-05	2.95897e-07	number_sex_partners	Sexual history	0.0111388	5.18925	45.0246
same_sex_intercourseYes	0.316161	0.143024	0.489299	1.37185	1.15376	1.63117	0.000346553	0.00850501	0.000866382	0.0113242	same_sex_intercourse	Sexual history	0.0883202	3.57972	6308.27
sex_age_first	-0.0359763	-0.0653204	-0.00663216	0.964663	0.936767	0.99339	0.0165604	0.083078	0.030755	0.0932508	sex_age_first	Sexual history	0.0148674	-2.41981	173.566
chronotypeMore an 'evening' than a 'morning' person	0.137584	0.0684305	0.206738	1.1475	1.07083	1.22966	0.000131942	3.31388e-06	0.000347686	5.87947e-06	chronotype	Sleep	0.034973	3.93402	137.634
chronotypeDefinitely an 'evening' person	0.406455	0.314837	0.498073	1.50149	1.37004	1.64555	8.00269e-18	1.55431e-15	5.77972e-17	5.69914e-15	chronotype	Sleep	0.0467091	8.70184	1591.22
easy_wake	-0.323746	-0.393601	-0.25389	0.723434	0.674623	0.775777	1.55483e-19	3.90278e-20	1.31822e-18	2.49637e-19	easy_wake	Sleep	0.0356308	-9.08613	4145.85
nap	0.399521	0.341541	0.457502	1.49111	1.40711	1.58012	5.1741e-41	8.05871e-29	9.17227e-40	7.38716e-28	nap	Sleep	0.0295768	13.5079	6330.27
sleep_difficulty	0.0808272	0.0291273	0.132527	1.08418	1.02956	1.14171	0.00218749	0.000109119	0.00484729	0.000173959	sleep_difficulty	Sleep	0.026373	3.06478	6332.27
sleep_hours_categorical<7 hours	0.118369	0.0605826	0.176155	1.12566	1.06246	1.19262	6.03826e-05	1.49547e-11	0.000163536	3.82562e-11	sleep_hours_categorical	Sleep	0.0294733	4.01614	3551.61
sleep_hours_categorical>9 hours	0.353308	0.273291	0.433325	1.42377	1.31428	1.54238	6.18882e-18	4.08497e-20	4.64161e-17	2.49637e-19	sleep_hours_categorical	Sleep	0.0408175	8.65579	6094.33
ever_smokedYes	0.312529	0.26095	0.364107	1.36688	1.29816	1.43923	3.56071e-32	1.98175e-26	5.34107e-31	1.67687e-25	ever_smoked	Smoking	0.0263107	11.8784	5896.09
pack_years	0.284025	0.268324	0.299726	1.32847	1.30777	1.34949	4.14196e-122	9.59926e-214	2.0192e-120	1.05592e-211	pack_years	Smoking	0.00798478	35.5708	374.265
pack_years_prop	0.308416	0.291963	0.324868	1.36127	1.33905	1.38385	9.08405e-262	1.00047e-62	1.77139e-259	1.83419e-61	pack_years_prop	Smoking	0.00839219	36.7503	4968.99
smoking_statusPrevious	0.248499	0.193598	0.303401	1.2821	1.21361	1.35446	9.14272e-19	9.99201e-15	7.42846e-18	3.14035e-14	smoking_status	Smoking	0.0280061	8.87306	6289.27
smoking_statusCurrent	1.03488	0.962712	1.10704	2.81476	2.61879	3.0254	6.68876e-164	2.37882e-153	6.52154e-162	8.72235e-152	smoking_status	Smoking	0.0368126	28.1121	6289.22
tobacco	0.725839	0.674658	0.777019	2.06646	1.96336	2.17498	1.35342e-160	5.28357e-154	8.79723e-159	2.90596e-152	tobacco	Smoking	0.0261081	27.8013	6328.21
confide_freq	-0.166051	-0.22232	-0.109781	0.847003	0.800659	0.89603	7.92017e-09	5.48263e-06	2.91403e-08	9.57285e-06	confide_freq	Social support	0.0286983	-5.78608	3112.65
lonelinessYes	0.290391	0.232353	0.348429	1.33695	1.26156	1.41684	2.36149e-22	1.37601e-17	2.30245e-21	6.30673e-17	loneliness	Social support	0.0295986	9.81097	2719.58
religious_groupYes	-0.100989	-0.164928	-0.0370505	0.903943	0.847955	0.963627	0.00196816	0.0113669	0.00446268	0.0145391	religious_group	Social support	0.0326162	-3.09629	6312.09
financial_difficultyYes	0.313382	0.232212	0.394553	1.36804	1.26139	1.48372	4.39648e-14	6.04107e-17	2.38143e-13	2.56262e-16	financial_difficulty	Stressful life events	0.0414053	7.56866	5583.09
relative_illness_injury_assaultYes	-0.0884235	-0.166853	-0.00999406	0.915373	0.846324	0.990056	0.0271312	0.168547	0.0484186	0.183566	relative_illness_injury_assault	Stressful life events	0.0400081	-2.21014	6290.27
childhood_sunburn_number	0.0133535	0.00174091	0.024966	1.01344	1.00174	1.02528	0.0242231	0.0619123	0.0437361	0.0732296	childhood_sunburn_number	Sun exposure	0.0059226	2.25466	3149.05
facial_agingOlder than you are	0.633767	0.268091	0.999444	1.8847	1.30747	2.71677	0.00269529	3.10862e-15	0.00583979	1.06859e-14	facial_aging	Sun exposure	0.167432	3.78522	11.747
facial_agingAbout your age	0.190237	0.126116	0.254358	1.20954	1.13441	1.28963	1.62853e-08	2.53241e-08	5.77386e-08	5.06482e-08	facial_aging	Sun exposure	0.0325526	5.84399	243.328
sun_protection_use	-0.227074	-0.291788	-0.162359	0.796862	0.746927	0.850136	6.73728e-12	7.43827e-06	3.12802e-11	1.25878e-05	sun_protection_use	Sun exposure	0.0330105	-6.87883	5264.43
fish_oil_supplementsYes	-0.171986	-0.224732	-0.119241	0.841991	0.79873	0.887594	1.78742e-10	2.53619e-12	7.74548e-10	7.15337e-12	fish_oil_supplements	Supplements	0.0269045	-6.39247	4793.55
folate_supplementsYes	0.321439	0.19219	0.450688	1.37911	1.2119	1.56939	1.11295e-06	1.03811e-09	3.39103e-06	2.42962e-09	folate_supplements	Supplements	0.065932	4.87531	6316.27
glucosamine_supplementsYes	-0.24223	-0.303125	-0.181335	0.784876	0.738507	0.834156	9.32587e-15	2.22045e-15	5.34866e-14	7.879e-15	glucosamine_supplements	Supplements	0.0310528	-7.80059	2271.38
vitamin_B_supplementsYes	0.163704	0.0589942	0.268414	1.17787	1.06077	1.30789	0.00218731	0.265428	0.00484729	0.280741	vitamin_B_supplements	Supplements	0.0534142	3.0648	6316.27
speakerphone	0.134923	-0.0226511	0.292497	1.14445	0.977604	1.33977	0.0918877	0.845643	0.137831	#N/A	speakerphone	Electronics use	0.0787358	1.71362	58.5737
friends_satisfaction	-0.458624	-0.922175	0.00492689	0.632153	0.397653	1.00494	0.0518664	0.0946771	0.0835863	#N/A	friends_satisfaction	Life satisfaction	0.194701	-2.35553	6.77239
alcohol_freqOnce or twice a week	0.0191909	-0.0697792	0.108161	1.01938	0.9326	1.11423	0.672398	0.980896	0.716489	#N/A	alcohol_freq	Alcohol	0.0453805	0.42289	4141.65
retiredYes	0.0625499	-0.00898063	0.13408	1.06455	0.99106	1.14348	0.0865375	0.312832	0.131834	#N/A	retired	Employment	0.0364888	1.71422	6321.27
alcohol_freqDaily or almost daily	0.0827794	-0.0130165	0.178575	1.0863	0.987068	1.19551	0.090313	0.0348357	0.13652	#N/A	alcohol_freq	Alcohol	0.0488621	1.69414	4142.54
night_sound_average	0.00594304	-0.0189507	0.0308368	1.00596	0.981228	1.03132	0.63979	0.597585	0.695423	#N/A	night_sound_average	Physical environment	0.0126983	0.46802	5329.93
coffee	0.0282339	-0.0213855	0.0778533	1.02864	0.978842	1.08096	0.264698	0.99023	0.343961	#N/A	coffee	Diet	0.0253115	1.11546	6156.17
diet_change_5yrsYes, because of other reasons	-0.0391863	-0.0978953	0.0195227	0.961572	0.906744	1.01971	0.190755	0.0278423	0.261952	#N/A	diet_change_5yrs	Diet	0.029947	-1.30852	5083.43
guilty_feelingsYes	-0.0195421	-0.0723223	0.0332382	0.980648	0.930231	1.0338	0.467969	0.505665	0.55984	#N/A	guilty_feelings	Mental health	0.0269235	-0.725837	5711.19
non_oily_fish	-0.0736199	-0.14707	-0.000169808	0.929025	0.863233	0.99983	0.0494729	0.256529	0.0803934	#N/A	non_oily_fish	Diet	0.037468	-1.96487	6267.64
hysterectomyYes	0.0729707	-0.00472751	0.150669	1.0757	0.995284	1.16261	0.0656591	0.0188156	0.103254	#N/A	hysterectomy	Female reproductive factors	0.0396351	1.84106	6330.27
manicYes	0.126921	-0.142041	0.395883	1.13533	0.867585	1.4857	0.325991	0.153525	0.412781	#N/A	manic	Mental health	0.124241	1.02157	12.7408
country_birthNorthern Ireland	0.17659	-0.107906	0.461085	1.19314	0.897712	1.58579	0.223723	0.0344648	0.300869	#N/A	country_birth	Early life factors	0.145126	1.21681	6331.27
red_meat	-0.00458972	-0.0643035	0.055124	0.995421	0.93772	1.05667	0.880236	0.205059	0.89867	#N/A	red_meat	Diet	0.0304608	-0.150676	6184.26
country_birthElsewhere	-0.01918	-0.144623	0.106263	0.981003	0.865348	1.11211	0.764392	0.350162	0.801378	#N/A	country_birth	Early life factors	0.0639907	-0.299732	6331.27
PM2.5_to_10_2010	0.0080248	-0.0168253	0.0328749	1.00806	0.983315	1.03342	0.526725	0.944723	0.604184	#N/A	PM2.5_to_10_2010	Physical environment	0.0126764	0.633049	6323.95
stillbirthYes	0.0201703	-0.0337954	0.074136	1.02038	0.966769	1.07695	0.463753	0.0407285	0.558221	#N/A	stillbirth	Female reproductive factors	0.0275273	0.732737	4991.24
road_length_sum_100m	0.0161614	-0.00839959	0.0407224	1.01629	0.991636	1.04156	0.197043	0.435596	0.266829	#N/A	road_length_sum_100m	Physical environment	0.0125239	1.29044	2037.73
water	-0.0180481	-0.0703731	0.0342769	0.982114	0.932046	1.03487	0.498957	0.0014063	0.586573	#N/A	water	Diet	0.0266916	-0.676173	6077.89
electric_storage_heatYes	0.0797494	-0.15849	0.317989	1.08302	0.853431	1.37436	0.507617	0.132375	0.592727	#N/A	electric_storage_heat	Household	0.119872	0.665285	87.5165
body_size_10yrs_oldThinner	0.048557	-0.00908537	0.106199	1.04976	0.990956	1.11204	0.0986514	0.0884897	0.146848	#N/A	body_size_10yrs_old	Early life factors	0.0293801	1.65272	1194.51
gas_fire_heatYes	-0.0260172	-0.0776614	0.0256269	0.974318	0.925278	1.02596	0.323397	0.0066305	0.412172	#N/A	gas_fire_heat	Household	0.0263444	-0.98758	6206.83
gas_hob_heatYes	-0.0544764	-0.107565	-0.00138746	0.946981	0.898018	0.998613	0.0443081	0.247364	0.0726058	#N/A	gas_hob_heat	Household	0.0270793	-2.01174	4411.26
country_birthWales	-0.0600899	-0.250549	0.130369	0.94168	0.778373	1.13925	0.536276	0.348833	0.607988	#N/A	country_birth	Early life factors	0.0971561	-0.618488	6331.27
country_birthScotland	0.105749	-0.0448778	0.256375	1.11154	0.956114	1.29224	0.168785	0.772748	0.235094	#N/A	country_birth	Early life factors	0.076837	1.37627	6331.27
evening_sound_average	0.00584401	-0.0190588	0.0307468	1.00586	0.981122	1.03122	0.645495	0.595872	0.695423	#N/A	evening_sound_average	Physical environment	0.0127028	0.460056	5245.46
country_birthRepublic of Ireland	0.205672	0.0076506	0.403694	1.22835	1.00768	1.49735	0.0417842	0.308283	0.0690501	#N/A	country_birth	Early life factors	0.101014	2.03608	6331.18
financial_satisfaction	-0.610542	-1.32933	0.108246	0.543057	0.264655	1.11432	0.0797696	0.075084	0.122954	#N/A	financial_satisfaction	Life satisfaction	0.272864	-2.23753	4.62671
handednessLeft-handed	0.0271889	-0.0617454	0.116123	1.02756	0.940122	1.12313	0.548986	0.923399	0.618799	#N/A	handedness	Early life factors	0.0453668	0.599312	6334.27
handednessUse both right and left hands equally	0.152816	-0.0421972	0.34783	1.16511	0.958681	1.41599	0.124549	0.108885	0.178582	#N/A	handedness	Early life factors	0.0994796	1.53616	6334.21
height_10yrs_oldShorter	0.0341677	-0.0304669	0.0988022	1.03476	0.969993	1.10385	0.299951	0.809031	0.384805	#N/A	height_10yrs_old	Early life factors	0.0329526	1.03687	1606.1
vitamin_C_supplementsYes	0.0895869	0.00653714	0.172637	1.09372	1.00656	1.18843	0.0345	0.20752	0.058297	#N/A	vitamin_C_supplements	Supplements	0.0423637	2.11471	5454.2
vitamin_D_supplementsYes	-0.0715228	-0.178576	0.0355307	0.930975	0.83646	1.03617	0.190342	0.200121	0.261952	#N/A	vitamin_D_supplements	Supplements	0.0546097	-1.30971	6299.59
close_to_major_roadYes	0.00967668	-0.0869783	0.106332	1.00972	0.916697	1.11219	0.844374	0.952783	0.871179	#N/A	close_to_major_road	Physical environment	0.0492894	0.196324	2365.33
daytime_sound_average	0.00588866	-0.0190122	0.0307895	1.00591	0.981167	1.03127	0.642948	0.599188	0.695423	#N/A	daytime_sound_average	Physical environment	0.0127018	0.463608	5249.55
distance_to_coast	-0.0209821	-0.102458	0.0604943	0.979236	0.902616	1.06236	0.613685	0.739514	0.679935	#N/A	distance_to_coast	Physical environment	0.0415611	-0.50485	5417.02
mobile_phone_2yrsYes, use is now more frequent	-0.0276563	-0.168815	0.113502	0.972723	0.844665	1.12019	0.655679	0.11751	0.702514	#N/A	mobile_phone_2yrs	Electronics use	0.0593281	-0.466158	6.7933
mobile_phone_2yrsI didn't use a mobile phone two years ago	0.198697	0.0167605	0.380633	1.21981	1.0169	1.46321	0.0323736	0.580705	0.055866	#N/A	mobile_phone_2yrs	Electronics use	0.0926117	2.14548	523.464
divorceYes	-0.152483	-0.342067	0.0371011	0.858574	0.710301	1.0378	0.114913	0.593635	0.167224	#N/A	divorce	Stressful life events	0.0967097	-1.57671	6290.27
mobile_phone_weekly_usage	0.0977129	-0.0849303	0.280356	1.10265	0.918576	1.3236	0.258408	0.0392842	0.338185	#N/A	mobile_phone_weekly_usage	Electronics use	0.0811967	1.20341	9.34783
private_healthcare	-0.211317	-0.453834	0.0312001	0.809518	0.635188	1.03169	0.0800776	0.395786	0.122954	#N/A	private_healthcare	Other sociodemographics	0.106919	-1.97642	8.84455
inverse_distance_nearest_major_road	0.0102215	-0.0138821	0.0343251	1.01027	0.986214	1.03492	0.405816	0.42672	0.498852	#N/A	inverse_distance_nearest_major_road	Physical environment	0.0122951	0.831347	5225.25
home_makerYes	-0.0740021	-0.178719	0.0307149	0.92867	0.836341	1.03119	0.165996	0.00241501	0.232872	#N/A	home_maker	Employment	0.0534178	-1.38535	6321.27
job_satisfaction	-0.138762	-0.604856	0.327332	0.870435	0.546153	1.38726	0.499339	0.187517	0.586573	#N/A	job_satisfaction	Life satisfaction	0.193996	-0.715282	6.49275
studentYes	0.000938892	-0.307566	0.309444	1.00094	0.735234	1.36267	0.99524	0.420127	0.99524	#N/A	student	Employment	0.157373	0.00596601	6321.27
family_visit_freq	-0.136859	-0.259402	-0.0143152	0.872093	0.771513	0.985787	0.0286122	3.88592e-05	0.0502646	#N/A	family_visit_freq	Social support	0.0625039	-2.1896	3900.07
volunteerYes	0.009916	-0.101441	0.121273	1.00997	0.903534	1.12893	0.86143	0.098372	0.884099	#N/A	volunteer	Employment	0.0568051	0.174562	6321.27
pubYes	-0.0316294	-0.0961062	0.0328475	0.968866	0.908368	1.03339	0.336261	0.105486	0.420326	#N/A	pub	Social support	0.0328906	-0.961653	6312.27
traffic_intensity_nearest_road	-0.00709232	-0.0324696	0.0182849	0.992933	0.968052	1.01845	0.583792	0.812445	0.650511	#N/A	traffic_intensity_nearest_road	Physical environment	0.0129449	-0.547887	5287.45
HRTYes	-0.00071085	-0.0526081	0.0511864	0.999289	0.948752	1.05252	0.978579	0.00441375	0.983623	#N/A	HRT	Female reproductive factors	0.0264734	-0.0268514	6113.25
irritableYes	0.196639	-0.216429	0.609707	1.2173	0.805389	1.83989	0.266349	0.154594	0.343961	#N/A	irritable	Mental health	0.154833	1.27001	4.45634
hshld_grandchildYes	0.191401	-0.00884272	0.391644	1.21094	0.991196	1.47941	0.0610081	0.0684574	0.0967201	#N/A	hshld_grandchild	Household	0.102147	1.87377	6305.27
worrierYes	-0.0203127	-0.0723201	0.0316947	0.979892	0.930233	1.0322	0.443858	0.542539	0.540952	#N/A	worrier	Mental health	0.0265253	-0.765785	3353.64
water_buffer_300m	0.00264295	-0.0215327	0.0268186	1.00265	0.978697	1.02718	0.830312	0.845656	0.861228	#N/A	water_buffer_300m	Physical environment	0.0123324	0.21431	6301.72
multivitamin_supplementsYes	-0.0548423	-0.113373	0.00368876	0.946634	0.892817	1.0037	0.0662872	0.0171992	0.103408	#N/A	multivitamin_supplements	Supplements	0.0298576	-1.8368	6303.59
chronotypeDefinitely a 'morning' person	0.0537835	-0.017759	0.125326	1.05526	0.982398	1.13352	0.13903	0.154717	0.197889	#N/A	chronotype	Sleep	0.0360735	1.49094	103.078
vitamin_A_supplementsYes	-0.0296161	-0.195946	0.136714	0.970818	0.822057	1.1465	0.727062	0.992925	0.766363	#N/A	vitamin_A_supplements	Supplements	0.0848474	-0.349052	6309.25
skin_tan_ease	-0.0663913	-0.127935	-0.00484791	0.935765	0.879911	0.995164	0.0346793	0.0155117	0.058297	#N/A	skin_tan_ease	Sun exposure	0.0311386	-2.13212	145.217
accommodation_typeMobile or temporary structure (i.e. caravan)	0.188609	-0.403973	0.781192	1.20757	0.667662	2.18407	0.532686	0.751638	0.607449	#N/A	accommodation_type	Household	0.302285	0.623945	6270.28
sound_average_24hr	0.00587677	-0.019018	0.0307715	1.00589	0.981162	1.03125	0.643538	0.594963	0.695423	#N/A	sound_average_24hr	Physical environment	0.0126988	0.462783	5348.86
gas_central_heatYes	-0.0267964	-0.113585	0.0599919	0.973559	0.892629	1.06183	0.524496	0.589255	0.604184	#N/A	gas_central_heat	Household	0.0412756	-0.649207	17.7955
zinc_supplementsYes	-0.069931	-0.190213	0.0503509	0.932458	0.826783	1.05164	0.254443	0.0669717	0.335246	#N/A	zinc_supplements	Supplements	0.0613577	-1.13973	6324.27
calcium_supplementsYes	0.0341931	-0.0397827	0.108169	1.03478	0.960998	1.11424	0.364913	0.893649	0.453236	#N/A	calcium_supplements	Supplements	0.0377362	0.906109	6315.67
unenthusiastic_whole_weekYes	0.191908	0.0266386	0.357177	1.21156	1.027	1.42929	0.0295016	0.0657464	0.0513643	#N/A	unenthusiastic_whole_week	Mental health	0.0675833	2.83957	6.01519
own_or_rentLive in accommodation rent free	0.198768	-0.125508	0.523044	1.2199	0.882049	1.68716	0.229559	0.0889805	0.304517	#N/A	own_or_rent	Household	0.165418	1.20161	6247.28
snoringYes	0.0131921	-0.0569397	0.0833238	1.01328	0.944651	1.08689	0.704459	0.511955	0.746574	#N/A	snoring	Sleep	0.0344811	0.382588	33.2562
adult_educationYes	-0.0358632	-0.120601	0.0488742	0.964772	0.886388	1.05009	0.406757	0.000242555	0.498852	#N/A	adult_education	Social support	0.0432259	-0.82967	6310.31
iron_supplementsYes	0.138778	0.00616536	0.271391	1.14887	1.00618	1.31179	0.0402615	1.7319e-09	0.0671025	#N/A	iron_supplements	Supplements	0.067648	2.05148	6324.27
sensitivityYes	0.00322424	-0.0488157	0.0552641	1.00323	0.952357	1.05682	0.903327	0.823074	0.914838	#N/A	sensitivity	Mental health	0.0265444	0.121466	4560.53
happiness	-0.518741	-1.19646	0.158974	0.59527	0.302264	1.17231	0.107047	0.156309	0.158138	#N/A	happiness	Life satisfaction	0.26636	-1.94752	5.17712
traffic_intensity_nearest_major_road	0.00911589	-0.0152635	0.0334953	1.00916	0.984852	1.03406	0.463581	0.722878	0.558221	#N/A	traffic_intensity_nearest_major_road	Physical environment	0.0124363	0.733007	6271.17
winter_outdoors_time	-0.0159742	-0.0420708	0.0101224	0.984153	0.958802	1.01017	0.229538	0.462537	0.304517	#N/A	winter_outdoors_time	Sun exposure	0.0132741	-1.20341	395.907
own_or_rentPay part rent and part mortgage (shared ownership)	0.412802	-0.00700698	0.832611	1.51105	0.993018	2.29931	0.0539472	0.0159284	0.0862271	#N/A	own_or_rent	Household	0.214151	1.92762	6247.28
vitamin_E_supplementsYes	-0.0482565	-0.181026	0.0845132	0.952889	0.834414	1.08819	0.476178	0.172551	0.566187	#N/A	vitamin_E_supplements	Supplements	0.0677279	-0.712506	6316.27
selenium_supplementsYes	0.0471454	-0.0964778	0.190769	1.04827	0.90803	1.21018	0.519926	0.527351	0.603485	#N/A	selenium_supplements	Supplements	0.0732645	0.643496	6324.27
inverse_distance_nearest_road	0.0186421	-0.00452096	0.0418052	1.01882	0.995489	1.04269	0.114675	0.218502	0.167224	#N/A	inverse_distance_nearest_road	Physical environment	0.0118153	1.5778	5079.58
sound_average_16hr	0.00592446	-0.0189794	0.0308283	1.00594	0.9812	1.03131	0.64097	0.596889	0.695423	#N/A	sound_average_16hr	Physical environment	0.0127033	0.466371	5206.86
death_relativeYes	-0.0297927	-0.0904872	0.0309017	0.970647	0.913486	1.03138	0.335955	0.386751	0.420326	#N/A	death_relative	Stressful life events	0.0309612	-0.962262	6276.32
depressed_whole_weekYes	0.00864338	-0.166558	0.183844	1.00868	0.846574	1.20183	0.905455	4.76529e-05	0.914838	#N/A	depressed_whole_week	Mental health	0.0694013	0.124542	5.32229
solarium_freq	-0.0104117	-0.0456548	0.0248314	0.989642	0.955372	1.02514	0.562496	0.596246	0.630383	#N/A	solarium_freq	Sun exposure	0.0179766	-0.579182	4411.58
death_partnerYes	0.0974365	-0.0499562	0.244829	1.10234	0.951271	1.2774	0.195052	0.00627139	0.265979	#N/A	death_partner	Stressful life events	0.0751873	1.29592	6290.27
irritabilityYes	0.0660988	0.00542133	0.126776	1.06833	1.00544	1.13516	0.0328098	0.00137688	0.0561221	#N/A	irritability	Mental health	0.030892	2.13968	563.614
water_buffer_1000m	0.00366844	-0.0212142	0.028551	1.00368	0.979009	1.02896	0.772579	0.352581	0.805631	#N/A	water_buffer_1000m	Physical environment	0.0126928	0.289016	5935.48
summer_outdoors_time	-0.0210059	-0.0472844	0.00527256	0.979213	0.953816	1.00529	0.117043	0.963392	0.169062	#N/A	summer_outdoors_time	Sun exposure	0.0133899	-1.56878	916.728
domestic_garden_buffer_1000m	-0.019541	-0.0468596	0.00777755	0.980649	0.954221	1.00781	0.160894	0.147874	0.22735	#N/A	domestic_garden_buffer_1000m	Physical environment	0.0139356	-1.40224	6259.88

## Sheet: SF4 - Male XWAS output
Exposure	Beta	Beta_2.5%	Beta_97.5%	Hazard.Ratio	HR_2.5%	HR_97.5%	p.value	p.value.rep	FDR.disc	FDR.rep	Variable	Category	std.error	statistic	df
bread_fiber	-0.144442	-0.191678	-0.0972058	0.865505	0.825573	0.907369	2.1583e-09	2.30201e-07	6.40848e-09	3.93259e-07	bread_fiber		0.0240957	-5.99451	6074.01
cereal_fiber	-0.213724	-0.265087	-0.162362	0.807571	0.76714	0.850134	4.44089e-16	2.92547e-19	1.8236e-15	7.82246e-19	cereal_fiber		0.0261886	-8.16095	1845.76
alcohol_freqThree or four times a week	-0.13912	-0.222479	-0.0557605	0.870124	0.800531	0.945766	0.00107447	0.0459992	0.00197499	0.0505169	alcohol_freq	Alcohol	0.0425242	-3.27155	7437.97
diet_variation	0.158916	0.111243	0.206589	1.17224	1.11767	1.22948	7.12865e-11	8.49028e-07	2.25546e-10	1.39241e-06	diet_variation	Diet	0.024316	6.53543	4057.16
poultry	-0.148627	-0.205284	-0.0919703	0.86189	0.814416	0.912132	2.77864e-07	4.17806e-07	6.78832e-07	7.03974e-07	poultry	Diet	0.0289027	-5.14233	7903.2
processed_meat	0.197098	0.144715	0.24948	1.21786	1.15571	1.28336	1.78524e-13	6.12042e-17	6.50096e-13	1.53635e-16	processed_meat	Diet	0.0267226	7.37568	8639.69
red_meat	0.142081	0.09124	0.192921	1.15267	1.09553	1.21279	4.42404e-08	1.05137e-07	1.20259e-07	1.90173e-07	red_meat	Diet	0.0259358	5.47817	8241.21
salt	0.21728	0.167722	0.266837	1.24269	1.18261	1.30583	9.75313e-18	8.86968e-29	4.18301e-17	3.63657e-28	salt	Diet	0.0252816	8.5944	9112.28
tea	-0.0513184	-0.0951937	-0.00744316	0.949976	0.909197	0.992584	0.0218843	0.190067	0.0351972	0.197447	tea	Diet	0.0223828	-2.29277	9078.15
total_fruit	-0.0882309	-0.12911	-0.0473515	0.915549	0.878877	0.953752	2.35248e-05	1.5232e-16	4.88204e-05	3.74707e-16	total_fruit	Diet	0.0208543	-4.23083	8596.88
total_veg	-0.0706092	-0.115971	-0.0252473	0.931826	0.890501	0.975069	0.00228769	0.000345625	0.00416532	0.000479322	total_veg	Diet	0.0231393	-3.05149	5644.3
water	0.0797112	0.0383502	0.121072	1.08297	1.0391	1.12871	0.000159343	6.13916e-05	0.000307531	9.43897e-05	water	Diet	0.0210998	3.77783	8061.36
birth_weight	-0.0360225	-0.0615142	-0.0105309	0.964619	0.94034	0.989524	0.00694729	0.0473247	0.0117616	0.0515128	birth_weight	Early life factors	0.0125544	-2.86932	34.8123
body_size_10yrs_oldPlumper	0.159289	0.0976558	0.220923	1.17268	1.10258	1.24723	4.18925e-07	2.18615e-07	9.98179e-07	3.78727e-07	body_size_10yrs_old	Early life factors	0.031439	5.06662	5209.51
height_10yrs_oldTaller	0.119746	0.070874	0.168618	1.12721	1.07345	1.18367	1.59306e-06	0.034839	3.49386e-06	0.0393138	height_10yrs_old	Early life factors	0.0249311	4.80308	7428.01
maternal_smokingYes	0.114253	0.0677878	0.160718	1.12104	1.07014	1.17435	1.47221e-06	0.000346826	3.26595e-06	0.000479322	maternal_smoking	Early life factors	0.0237019	4.82043	5339.07
computer_games	0.114054	0.0562656	0.171843	1.12081	1.05788	1.18749	0.000110139	3.58659e-05	0.000214715	5.58419e-05	computer_games	Electronics use	0.0294805	3.86879	9105.98
mobile_phone_duration	-0.135298	-0.17961	-0.090986	0.873455	0.835596	0.91303	2.28903e-09	4.13931e-10	6.69368e-09	8.21185e-10	mobile_phone_duration	Electronics use	0.0226038	-5.98565	5600.9
speakerphone	-0.145264	-0.249539	-0.0409888	0.864794	0.77916	0.95984	0.00750385	0.0322931	0.0125934	0.0367782	speakerphone	Electronics use	0.0516193	-2.81414	40.6418
employedYes	-0.515671	-0.567997	-0.463345	0.5971	0.566659	0.629176	1.61154e-81	6.49572e-78	4.44326e-80	9.98718e-77	employed	Employment	0.0266939	-19.3179	9091.37
unemployedYes	0.556092	0.435788	0.676396	1.74384	1.54618	1.96678	1.56208e-19	9.23706e-14	7.35319e-19	2.02885e-13	unemployed	Employment	0.0613725	9.06093	9091.88
accommodation_typeA flat, maisonette or apartment	0.610198	0.545692	0.674705	1.8408	1.7258	1.96345	2.35976e-75	1.04997e-67	5.69293e-74	1.43497e-66	accommodation_type	Household	0.0329077	18.5427	8975.38
gas_hob_heatYes	-0.0980051	-0.141963	-0.0540472	0.906644	0.867653	0.947387	1.25725e-05	0.000773886	2.63749e-05	0.000961495	gas_hob_heat	Household	0.0224241	-4.37053	7049.15
hshld_childrenYes	-0.24117	-0.298146	-0.184194	0.785708	0.742193	0.831774	1.25056e-16	0.346889	5.2469e-16	0.355561	hshld_children	Household	0.0290651	-8.29759	7434.59
hshld_income	-0.818785	-0.896323	-0.741248	0.440967	0.408067	0.476519	2.44491e-64	8.55535e-21	4.71867e-63	2.39161e-20	hshld_income	Household	0.0394333	-20.7638	375.809
hshld_number	-0.216013	-0.24923	-0.182796	0.805725	0.779401	0.832938	6.70523e-37	3.38754e-34	6.47055e-36	1.98413e-33	hshld_number	Household	0.0169455	-12.7476	8990.08
hshld_parentsYes	0.417934	0.270764	0.565104	1.51882	1.31097	1.75963	2.67103e-08	7.23526e-09	7.36442e-08	1.36913e-08	hshld_parents	Household	0.0750781	5.56666	9022.26
hshld_partnerYes	-0.533388	-0.577929	-0.488848	0.586614	0.561059	0.613333	2.3673e-118	2.86863e-110	1.14222e-116	5.8807e-109	hshld_partner	Household	0.0227221	-23.4745	9081.49
hshld_siblingsYes	0.533475	0.326127	0.740823	1.70485	1.38559	2.09766	4.66273e-07	0.000185298	1.09745e-06	0.000265019	hshld_siblings	Household	0.105778	5.04336	9084.19
hshld_vehicles	-0.992699	-1.0804	-0.904999	0.370575	0.33946	0.404542	1.77474e-105	4.21354e-94	5.70874e-104	7.40378e-93	hshld_vehicles	Household	0.0447384	-22.189	7000.38
open_fire_heatYes	-0.181846	-0.268275	-0.0954162	0.83373	0.764698	0.908995	3.99442e-05	0.000123182	8.2013e-05	0.000180374	open_fire_heat	Household	0.0440342	-4.12964	844.36
own_or_rentRent - from local authority, local council, housing association	0.863924	0.796292	0.931556	2.37245	2.2173	2.53846	4.28615e-131	1.90056e-153	2.75743e-129	7.79228e-152	own_or_rent	Household	0.0344991	25.0419	5451.87
own_or_rentRent - from private landlord or letting agency	0.695801	0.591253	0.80035	2.00532	1.80625	2.22632	2.60772e-36	2.53131e-14	2.39662e-35	5.66093e-14	own_or_rent	Household	0.0532827	13.0587	1087.7
own_or_rentPay part rent and part mortgage (shared ownership)	0.675948	0.337905	1.01399	1.9659	1.40201	2.75658	8.93332e-05	0.0437892	0.000175932	0.0485232	own_or_rent	Household	0.172451	3.91965	9003.35
own_or_rentLive in accommodation rent free	0.294991	0.0618769	0.528104	1.34311	1.06383	1.69571	0.0131364	7.90008e-05	0.0214858	0.000119964	own_or_rent	Household	0.118922	2.48054	9006.9
years_at_address	-0.0272534	-0.0474241	-0.00708269	0.973115	0.953683	0.992942	0.00809818	0.0213344	0.0134737	0.024756	years_at_address	Household	0.01029	-2.64853	9053.91
age_facial_hairYounger than average	0.097461	0.00890223	0.18602	1.10237	1.00894	1.20445	0.0310105	0.000658243	0.0486588	0.000826162	age_facial_hair	Male reproductive factors	0.0451778	2.15728	9030.1
age_voiceYounger than average	0.170634	0.0601976	0.28107	1.18606	1.06205	1.32455	0.00246281	8.85312e-05	0.00444226	0.000132797	age_voice	Male reproductive factors	0.0563386	3.02872	9094.41
baldingPattern 4	-0.0667306	-0.127281	-0.00618061	0.935447	0.880487	0.993838	0.030785	0.634159	0.0486588	0.634159	balding	Male reproductive factors	0.0308779	-2.16111	2405.62
number_children	-0.0682163	-0.0906004	-0.0458322	0.934058	0.913383	0.955202	2.5093e-09	0.000609274	7.22828e-09	0.000772585	number_children	Male reproductive factors	0.0114171	-5.97491	3878.76
townsend_deprivation_index	0.252765	0.231535	0.273994	1.28758	1.26053	1.31521	4.6472e-117	6.43497e-129	1.79382e-115	1.97875e-127	townsend_deprivation_index	Material deprivation	0.0108302	23.3389	9107.25
depressed_mood_freq	0.514086	0.440358	0.587814	1.67211	1.55326	1.80005	4.59802e-41	1.38614e-54	5.22011e-40	1.68469e-53	depressed_mood_freq	Mental health	0.0375982	13.6732	2440.95
fed_up_feelingsYes	0.252692	0.210172	0.295211	1.28749	1.23389	1.34341	3.95939e-31	2.42672e-49	2.63504e-30	2.29605e-48	fed_up_feelings	Mental health	0.0216907	11.6498	8519.42
miserablenessYes	0.134156	0.0907616	0.17755	1.14357	1.09501	1.19429	1.44883e-09	7.64621e-23	4.36914e-09	2.4115e-22	miserableness	Mental health	0.0221353	6.06072	5292.08
mood_swingsYes	0.159319	0.117444	0.201193	1.17271	1.12462	1.22286	9.72555e-14	2.20065e-20	3.60968e-13	6.01511e-20	mood_swings	Mental health	0.0213618	7.4581	7827.24
nervesYes	0.118449	0.0674087	0.16949	1.12575	1.06973	1.1847	5.48269e-06	6.829e-07	1.17573e-05	1.13509e-06	nerves	Mental health	0.0260367	4.54933	6293.54
nervousYes	0.111934	0.0586766	0.165191	1.11844	1.06043	1.17962	4.03944e-05	0.000395342	8.20645e-05	0.000534364	nervous	Mental health	0.0271378	4.12465	946.536
neuroticism	0.0782998	0.0572862	0.0993135	1.08145	1.05896	1.10441	3.30846e-13	2.51936e-22	1.16097e-12	7.37812e-22	neuroticism	Mental health	0.0107183	7.30526	4093.28
risk_takingYes	0.0672402	0.0221964	0.112284	1.06955	1.02244	1.11883	0.00347991	0.0044796	0.00621872	0.00534943	risk_taking	Mental health	0.0229499	2.92987	868.304
tenseYes	0.113083	0.0540044	0.172161	1.11972	1.05549	1.18787	0.000194171	5.5238e-12	0.000367401	1.13238e-11	tense	Mental health	0.0300455	3.76372	375.78
tenseness_freq	0.425551	0.349573	0.501529	1.53043	1.41846	1.65124	1.42273e-23	2.33517e-06	7.62741e-23	3.77929e-06	tenseness_freq	Mental health	0.0385906	11.0273	268.77
tiredness_freq	0.594019	0.539541	0.648497	1.81125	1.71522	1.91266	6.76824e-65	5.03406e-123	1.45141e-63	1.23838e-121	tiredness_freq	Mental health	0.0276951	21.4485	335.906
unenthusiasm_freq	0.549223	0.481308	0.617138	1.73191	1.61819	1.85362	2.60731e-55	1.50664e-54	4.57464e-54	1.68469e-53	unenthusiasm_freq	Mental health	0.034643	15.8538	5173.43
worry_embarassmentYes	-0.0818942	-0.125185	-0.0386035	0.921369	0.882334	0.962132	0.000211014	0.0623071	0.000395394	0.0672261	worry_embarassment	Mental health	0.0220809	-3.70883	4048.08
fast_driving	-0.338678	-0.402756	-0.274601	0.712712	0.668475	0.759876	5.62655e-25	2.98521e-31	3.19389e-24	1.41223e-30	fast_driving	Physical activity	0.0326878	-10.361	7066.84
gymYes	-0.347346	-0.399165	-0.295527	0.706561	0.67088	0.74414	4.43552e-39	5.98709e-44	4.50555e-38	4.60258e-43	gym	Physical activity	0.0264353	-13.1395	9089.55
IPAQ_activity_group	-0.305638	-0.344589	-0.266688	0.736653	0.708512	0.765912	4.55849e-52	6.25598e-22	6.76761e-51	1.7895e-21	IPAQ_activity_group	Physical activity	0.0198675	-15.3838	4432.51
LTPA	-0.397437	-0.446336	-0.348538	0.67204	0.639969	0.705719	4.5372e-49	1.74613e-26	6.25486e-48	6.71171e-26	LTPA	Physical activity	0.0249056	-15.9577	694.454
OPA	-0.261511	-0.3047	-0.218322	0.769887	0.737344	0.803867	2.99557e-32	3.66862e-30	2.31258e-31	1.67126e-29	OPA	Physical activity	0.0220327	-11.8692	8888.23
sedentary	0.133496	0.0940031	0.172988	1.14282	1.09856	1.18885	5.78322e-11	1.13243e-14	1.86027e-10	2.62809e-14	sedentary	Physical activity	0.020121	6.63465	850.688
close_to_major_roadYes	0.155555	0.0807899	0.230321	1.16831	1.08414	1.259	4.57338e-05	0.361378	9.19441e-05	0.36434	close_to_major_road	Physical environment	0.0381414	4.07839	9110.87
daytime_sound_average	0.0553226	0.035432	0.0752133	1.05688	1.03607	1.07811	5.12173e-08	0.000582593	1.32642e-07	0.000746447	daytime_sound_average	Physical environment	0.010147	5.45214	8185.15
domestic_garden_buffer_1000m	-0.0315784	-0.0544909	-0.00866592	0.968915	0.946967	0.991372	0.00691317	0.178409	0.0117616	0.187558	domestic_garden_buffer_1000m	Physical environment	0.0116887	-2.70162	9014.31
domestic_garden_buffer_300m	-0.0545924	-0.0762719	-0.0329129	0.946871	0.926564	0.967623	8.11355e-07	2.71595e-05	1.88664e-06	4.28284e-05	domestic_garden_buffer_300m	Physical environment	0.0110596	-4.93618	8760.05
evening_sound_average	0.0553425	0.0354411	0.0752439	1.0569	1.03608	1.07815	5.15446e-08	0.000580132	1.32642e-07	0.000746447	evening_sound_average	Physical environment	0.0101524	5.45116	7932.24
greenspace_buffer_1000m	-0.0936967	-0.117754	-0.0696391	0.910559	0.888914	0.93273	2.4869e-14	2.22045e-15	9.59943e-14	5.25221e-15	greenspace_buffer_1000m	Physical environment	0.0122729	-7.63446	9086.71
greenspace_buffer_300m	-0.0555938	-0.0781999	-0.0329877	0.945923	0.92478	0.96755	1.45445e-06	1.63011e-09	3.26406e-06	3.13286e-09	greenspace_buffer_300m	Physical environment	0.0115324	-4.82067	8905.69
inverse_distance_nearest_major_road	0.0198502	0.00651364	0.0331869	1.02005	1.00653	1.03374	0.0035361	0.15473	0.00626117	0.164068	inverse_distance_nearest_major_road	Physical environment	0.00680358	2.91762	8786.34
natural_environment_buffer_1000m	-0.107637	-0.131792	-0.0834828	0.897953	0.876524	0.919907	2.86433e-18	2.08745e-22	1.28562e-17	6.26236e-22	natural_environment_buffer_1000m	Physical environment	0.0123223	-8.73518	9095.13
natural_environment_buffer_300m	-0.0713744	-0.0941214	-0.0486274	0.931113	0.910172	0.952536	8.04563e-10	7.57616e-13	2.49267e-09	1.57944e-12	natural_environment_buffer_300m	Physical environment	0.0116042	-6.15072	8902.63
night_sound_average	0.0553194	0.0354156	0.0752232	1.05688	1.03605	1.07812	5.24077e-08	0.000578731	1.33088e-07	0.000746447	night_sound_average	Physical environment	0.0101536	5.44823	7886.22
NO_2010	0.119836	0.100255	0.139417	1.12731	1.10545	1.1496	7.63356e-33	5.98874e-30	6.13865e-32	2.63077e-29	NO_2010	Physical environment	0.00998866	11.9972	7088.13
NO2_2005	0.180903	0.150432	0.211373	1.1983	1.16234	1.23537	4.77214e-31	2.33401e-26	3.07008e-30	8.44362e-26	NO2_2005	Physical environment	0.0155441	11.638	7775.32
NO2_2006	0.175148	0.146077	0.204218	1.19142	1.15729	1.22657	6.44745e-32	2.22903e-25	4.60873e-31	7.83345e-25	NO2_2006	Physical environment	0.01483	11.8104	7800.66
NO2_2007	0.187922	0.155953	0.219892	1.20674	1.16877	1.24594	1.95506e-30	1.14782e-24	1.21718e-29	3.81573e-24	NO2_2007	Physical environment	0.0163081	11.5232	6661.18
NO2_2010	0.146922	0.123831	0.170012	1.15826	1.13182	1.18532	2.59503e-35	7.91019e-33	2.27655e-34	4.05397e-32	NO2_2010	Physical environment	0.011779	12.4732	6641
PM10_2007	0.193391	0.161401	0.225382	1.21336	1.17516	1.2528	3.75999e-32	1.04911e-28	2.79107e-31	4.16261e-28	PM10_2007	Physical environment	0.0163197	11.8501	8837.55
PM10_2010	0.0572998	0.036292	0.0783076	1.05897	1.03696	1.08146	9.17905e-08	3.5651e-08	2.30072e-07	6.54488e-08	PM10_2010	Physical environment	0.010717	5.34661	9091.45
PM2.5_2010	0.129613	0.107972	0.151254	1.13839	1.11402	1.16329	1.44068e-31	8.74629e-33	9.93039e-31	4.30317e-32	PM2.5_2010	Physical environment	0.0110397	11.7407	7905.76
PM2.5_absorbance_2010	0.0949965	0.0716847	0.118308	1.09965	1.07432	1.12559	1.77636e-15	9.39839e-19	7.14243e-15	2.45958e-18	PM2.5_absorbance_2010	Physical environment	0.0118914	7.98869	5488.15
PM2.5_to_10_2010	0.0295884	0.00925295	0.0499239	1.03003	1.0093	1.05119	0.00435227	0.0124102	0.00756745	0.0146774	PM2.5_to_10_2010	Physical environment	0.010374	2.85217	8891.54
population_densityRural	-0.152728	-0.216997	-0.0884593	0.858363	0.804932	0.91534	3.23413e-06	5.57523e-10	7.01333e-06	1.0885e-09	population_density	Physical environment	0.0327865	-4.65826	9096.17
road_length_sum_100m	0.048087	0.0287319	0.0674422	1.04926	1.02915	1.06977	1.14657e-06	0.0355301	2.60339e-06	0.0397292	road_length_sum_100m	Physical environment	0.00987289	4.87061	5041.17
sound_average_16hr	0.055358	0.0354614	0.0752546	1.05692	1.0361	1.07816	5.07134e-08	0.000577588	1.32642e-07	0.000746447	sound_average_16hr	Physical environment	0.01015	5.45399	8044.58
sound_average_24hr	0.0553776	0.0354794	0.0752758	1.05694	1.03612	1.07818	5.02961e-08	0.000571916	1.32642e-07	0.000746447	sound_average_24hr	Physical environment	0.0101508	5.45549	8006
traffic_load_major_roads	0.04498	0.0252797	0.0646802	1.04601	1.0256	1.06682	7.75297e-06	0.0038525	1.64431e-05	0.00464567	traffic_load_major_roads	Physical environment	0.0100492	4.47596	5775.12
number_sex_partners	0.0210139	0.0132698	0.028758	1.02124	1.01336	1.02918	1.10805e-07	0.000394659	2.74172e-07	0.000534364	number_sex_partners	Sexual history	0.00394961	5.3205	3115.32
same_sex_intercourseYes	0.339615	0.231347	0.447884	1.40441	1.2603	1.565	8.13669e-10	0.000324843	2.49267e-09	0.00045926	same_sex_intercourse	Sexual history	0.0552327	6.14881	9062.89
sex_age_first	-0.0822699	-0.106308	-0.0582315	0.921023	0.899147	0.943432	4.11955e-11	4.44089e-16	1.34758e-10	1.07104e-15	sex_age_first	Sexual history	0.0122406	-6.72107	615.266
chronotypeDefinitely a 'morning' person	0.0799927	0.0248983	0.135087	1.08328	1.02521	1.14464	0.00449505	0.0137731	0.00774593	0.0161342	chronotype	Sleep	0.0280585	2.85093	661.446
chronotypeMore an 'evening' than a 'morning' person	0.133585	0.0684687	0.198702	1.14292	1.07087	1.21982	0.000189531	0.0030328	0.000362173	0.00373034	chronotype	Sleep	0.0320988	4.16168	35.7305
chronotypeDefinitely an 'evening' person	0.242617	0.161043	0.324191	1.27458	1.17474	1.38291	6.47177e-09	1.5099e-13	1.83684e-08	3.25821e-13	chronotype	Sleep	0.0415907	5.83344	1721.88
easy_wake	-0.315252	-0.378015	-0.252489	0.729605	0.68522	0.776865	1.27302e-22	1.59151e-36	6.64037e-22	9.78781e-36	easy_wake	Sleep	0.0320129	-9.84766	3962.67
nap	0.302462	0.258281	0.346642	1.35319	1.2947	1.41431	1.12676e-40	1.99777e-44	1.20814e-39	1.63817e-43	nap	Sleep	0.0225386	13.4197	9106.88
sleep_difficulty	0.184625	0.145035	0.224216	1.20277	1.15608	1.25134	7.50099e-20	6.56784e-23	3.61923e-19	2.12591e-22	sleep_difficulty	Sleep	0.0201968	9.14129	9105.24
sleep_hours_categorical<7 hours	0.214587	0.166061	0.263113	1.23935	1.18064	1.30097	5.16378e-18	1.9873e-13	2.26502e-17	4.21444e-13	sleep_hours_categorical	Sleep	0.0247552	8.66833	8814.2
sleep_hours_categorical>9 hours	0.373787	0.30987	0.437705	1.45323	1.36325	1.54915	3.71119e-30	2.53744e-43	2.23831e-29	1.83591e-42	sleep_hours_categorical	Sleep	0.0326059	11.4638	7035.17
snoringYes	-0.132824	-0.180407	-0.08524	0.875619	0.83493	0.918292	2.84499e-07	1.14919e-07	6.86355e-07	2.04856e-07	snoring	Sleep	0.0239558	-5.54454	91.2214
ever_smokedYes	0.386217	0.337973	0.434462	1.4714	1.4021	1.54413	9.19457e-55	4.40694e-47	1.47879e-53	3.87181e-46	ever_smoked	Smoking	0.0246117	15.6924	8902.83
pack_years	0.273732	0.253577	0.293886	1.31486	1.28863	1.34163	2.36255e-13	1.89562e-33	8.44395e-13	1.05982e-32	pack_years	Smoking	0.00933867	29.3116	13.13
pack_years_prop	0.299881	0.278404	0.321359	1.3497	1.32102	1.379	7.01661e-14	2.44706e-33	2.65531e-13	1.30865e-32	pack_years_prop	Smoking	0.00999177	30.0128	13.679
smoking_statusPrevious	0.350933	0.303425	0.398441	1.42039	1.35449	1.4895	5.42988e-47	2.38844e-39	6.98645e-46	1.5462e-38	smoking_status	Smoking	0.024236	14.4798	9058.05
smoking_statusCurrent	1.01129	0.952182	1.07041	2.74916	2.59136	2.91657	1.60523e-232	4.14363e-212	3.0981e-230	2.54833e-210	smoking_status	Smoking	0.030156	33.5354	9056.95
tobacco	0.668936	0.6294	0.708472	1.95216	1.87648	2.03089	7.99418e-228	2.26948e-212	7.71438e-226	2.54833e-210	tobacco	Smoking	0.0201692	33.1663	9107.57
confide_freq	-0.208556	-0.249998	-0.167113	0.811756	0.778802	0.846104	1.84121e-22	1.40248e-17	9.3514e-22	3.59387e-17	confide_freq	Social support	0.0211316	-9.86939	1984.68
family_visit_freq	-0.320639	-0.413455	-0.227822	0.725685	0.661361	0.796266	1.36771e-11	2.39998e-10	4.55116e-11	4.8393e-10	family_visit_freq	Social support	0.0473486	-6.77188	7467.74
lonelinessYes	0.384233	0.330597	0.43787	1.46849	1.3918	1.5494	2.73743e-44	7.72435e-51	3.30203e-43	7.91746e-50	loneliness	Social support	0.0273623	14.0424	8326.61
religious_groupYes	-0.120332	-0.185533	-0.0551301	0.886626	0.830661	0.946362	0.000298891	1.52386e-07	0.000554673	2.67763e-07	religious_group	Social support	0.0332623	-3.61766	9084.84
death_partnerYes	0.203304	0.0452007	0.361408	1.22545	1.04624	1.43535	0.0117312	0.0307919	0.0193514	0.0353963	death_partner	Stressful life events	0.0806557	2.52064	9055.89
divorceYes	0.166699	0.0313115	0.302086	1.1814	1.03181	1.35268	0.0158166	0.00316033	0.0256521	0.00384872	divorce	Stressful life events	0.0690672	2.41358	9055.89
financial_difficultyYes	0.431038	0.365242	0.496833	1.53885	1.44086	1.64351	3.82006e-35	2.09517e-40	3.20552e-34	1.4317e-39	financial_difficulty	Stressful life events	0.0335296	12.8554	1012.18
facial_agingOlder than you are	0.579611	0.414104	0.745118	1.78534	1.51302	2.10669	9.19026e-07	1.83713e-26	2.11157e-06	6.84747e-26	facial_aging	Sun exposure	0.0786094	7.37331	17.4775
facial_agingAbout your age	0.181191	0.131976	0.230407	1.19864	1.14108	1.25911	1.9118e-12	0.000116415	6.5889e-12	0.000172519	facial_aging	Sun exposure	0.0250458	7.2344	470.416
sun_protection_use	-0.281609	-0.33489	-0.228328	0.754569	0.715417	0.795863	1.62288e-24	6.12641e-29	8.949e-24	2.59844e-28	sun_protection_use	Sun exposure	0.0271669	-10.3659	1861.33
winter_outdoors_time	-0.0258897	-0.0491171	-0.00266226	0.974443	0.95207	0.997341	0.0289939	0.350907	0.0462465	0.356707	winter_outdoors_time	Sun exposure	0.0118215	-2.19005	487.54
calcium_supplementsYes	0.313807	0.20514	0.422474	1.36863	1.2277	1.52573	1.72088e-08	0.00016419	4.81347e-08	0.000237592	calcium_supplements	Supplements	0.055406	5.66377	1796.49
fish_oil_supplementsYes	-0.223388	-0.268721	-0.178056	0.799804	0.764357	0.836895	5.856e-22	5.44135e-25	2.89797e-21	1.85913e-24	fish_oil_supplements	Supplements	0.0231257	-9.65974	8170.79
folate_supplementsYes	0.571194	0.446657	0.69573	1.77038	1.56308	2.00517	2.95449e-19	7.84964e-09	1.35766e-18	1.46289e-08	folate_supplements	Supplements	0.0635318	8.99067	9030.89
glucosamine_supplementsYes	-0.317314	-0.376577	-0.258051	0.728102	0.686206	0.772555	1.50114e-25	2.05091e-22	8.7794e-25	6.26236e-22	glucosamine_supplements	Supplements	0.0302305	-10.4965	5919.58
iron_supplementsYes	0.467264	0.349646	0.584882	1.59562	1.41856	1.79478	7.54952e-15	2.7902e-06	2.97359e-14	4.45707e-06	iron_supplements	Supplements	0.0600025	7.78741	9079.89
multivitamin_supplementsYes	-0.113291	-0.1698	-0.0567814	0.892891	0.843834	0.944801	8.65241e-05	0.0653565	0.000172156	0.0699031	multivitamin_supplements	Supplements	0.02882	-3.93097	2989.21
vitamin_B_supplementsYes	0.344971	0.245365	0.444577	1.41195	1.27809	1.55983	1.20055e-11	1.73195e-14	4.06502e-11	3.94499e-14	vitamin_B_supplements	Supplements	0.0508134	6.78897	9030.89
vitamin_D_supplementsYes	0.168485	0.0527352	0.284234	1.18351	1.05415	1.32874	0.00433658	0.191026	0.00756745	0.197447	vitamin_D_supplements	Supplements	0.059049	2.8533	9030.89
inverse_distance_nearest_road	0.014993	-0.00432396	0.0343099	1.01511	0.995685	1.03491	0.128178	0.09387	0.166029	#N/A	inverse_distance_nearest_road	Physical environment	0.00985397	1.52152	6644.41
adult_educationYes	-0.11196	-0.216957	-0.00696421	0.89408	0.804965	0.99306	0.0366237	0.104167	0.057003	#N/A	adult_education	Social support	0.0535634	-2.09024	9093.88
alcohol_freqOnce or twice a week	-0.0549975	-0.137016	0.0270206	0.946488	0.871957	1.02739	0.188727	0.0590111	0.236183	#N/A	alcohol_freq	Alcohol	0.0418399	-1.31447	7433.88
retiredYes	0.0156129	-0.0385875	0.0698132	1.01574	0.962148	1.07231	0.572319	0.408457	0.620548	#N/A	retired	Employment	0.0276501	0.56466	9091.88
alcohol_freqDaily or almost daily	0.0699124	-0.0110128	0.150838	1.07241	0.989048	1.16281	0.0903991	0.0203391	0.12116	#N/A	alcohol_freq	Alcohol	0.0412824	1.69352	7435.26
cheese	-0.0572675	-0.123407	0.00887228	0.944341	0.883904	1.00891	0.0871487	0.0834096	0.118449	#N/A	cheese	Diet	0.0323693	-1.76919	29.648
coffee	0.0205102	-0.0205297	0.0615501	1.02072	0.97968	1.06348	0.327286	0.91413	0.380519	#N/A	coffee	Diet	0.0209363	0.979649	9046.49
diet_change_5yrsYes, because of other reasons	0.0235185	-0.0289276	0.0759645	1.0238	0.971487	1.07892	0.379398	0.575237	0.430729	#N/A	diet_change_5yrs	Diet	0.0267541	0.879061	7058.78
accommodation_typeMobile or temporary structure (i.e. caravan)	0.403123	0.0171395	0.789107	1.49649	1.01729	2.20143	0.0406605	0.127673	0.0622815	#N/A	accommodation_type	Household	0.196908	2.04727	8975.9
non_oily_fish	-0.0491582	-0.112035	0.0137187	0.95203	0.894013	1.01381	0.125407	0.399151	0.16465	#N/A	non_oily_fish	Diet	0.0320714	-1.53278	4189.36
oily_fish	-0.0545243	-0.1077	-0.00134876	0.946936	0.897897	0.998652	0.0444742	8.24475e-06	0.0670587	#N/A	oily_fish	Diet	0.0271033	-2.01172	1190.24
gas_fire_heatYes	-0.0332838	-0.0760766	0.00950909	0.967264	0.926745	1.00955	0.127383	0.00206587	0.166029	#N/A	gas_fire_heat	Household	0.0218303	-1.52466	8390.9
childhood_sunburn_number	0.00615773	-0.00507788	0.0173933	1.00618	0.994935	1.01755	0.279191	0.627154	0.334683	#N/A	childhood_sunburn_number	Sun exposure	0.00565644	1.08862	91.1298
country_birthRepublic of Ireland	0.159448	-0.011919	0.330816	1.17286	0.988152	1.3921	0.0682021	0.246154	0.0967868	#N/A	country_birth	Early life factors	0.0874224	1.82389	9096.46
hshld_grandchildYes	-0.00876399	-0.214622	0.197094	0.991274	0.806846	1.21786	0.933493	0.340081	0.933493	#N/A	hshld_grandchild	Household	0.105018	-0.0834526	9084.84
skin_tan_ease	-0.0370472	-0.0854855	0.0113911	0.963631	0.918066	1.01146	0.133677	0.20328	0.171998	#N/A	skin_tan_ease	Sun exposure	0.0246782	-1.50121	838.712
sensitivityYes	-0.00197791	-0.0437066	0.0397508	0.998024	0.957235	1.04055	0.925969	0.469592	0.930792	#N/A	sensitivity	Mental health	0.0212856	-0.0929224	5212.66
summer_outdoors_time	-0.00484204	-0.028743	0.0190589	0.99517	0.971666	1.01924	0.689769	0.301897	0.727462	#N/A	summer_outdoors_time	Sun exposure	0.0121103	-0.39983	175.038
traffic_intensity_nearest_major_road	0.0135293	-0.0066904	0.0337489	1.01362	0.993332	1.03432	0.189681	0.0985626	0.236183	#N/A	traffic_intensity_nearest_major_road	Physical environment	0.0103148	1.31163	8256.29
traffic_intensity_nearest_road	0.00995945	-0.00926539	0.0291843	1.01001	0.990777	1.02961	0.309893	0.232715	0.362481	#N/A	traffic_intensity_nearest_road	Physical environment	0.00980737	1.01551	8450.58
body_size_10yrs_oldThinner	-0.0233862	-0.0722965	0.0255242	0.976885	0.930255	1.02585	0.347052	0.0366109	0.398697	#N/A	body_size_10yrs_old	Early life factors	0.0248169	-0.942347	219.181
oil_central_heatYes	-0.181867	-0.358643	-0.00509035	0.833713	0.698624	0.994923	0.0437738	0.0315057	0.0665224	#N/A	oil_central_heat	Household	0.0900468	-2.01969	743.649
breastfedYes	-0.0349623	-0.0932627	0.023338	0.965642	0.910954	1.02361	0.234213	0.0462057	0.286096	#N/A	breastfed	Early life factors	0.0290451	-1.20373	51.3662
country_birthWales	0.0780474	-0.0722805	0.228375	1.08117	0.93027	1.25656	0.308841	0.868612	0.362481	#N/A	country_birth	Early life factors	0.0766887	1.01772	8739.05
country_birthScotland	0.11261	-0.0150362	0.240257	1.1192	0.985076	1.27158	0.083786	0.0767188	0.114686	#N/A	country_birth	Early life factors	0.0651184	1.72932	9097.51
country_birthNorthern Ireland	0.0703112	-0.19511	0.335733	1.07284	0.822744	1.39897	0.603584	0.676719	0.647177	#N/A	country_birth	Early life factors	0.135404	0.519271	9105.15
mobile_phone_weekly_usage	-0.0342062	-0.156385	0.0879723	0.966372	0.85523	1.09196	0.557288	0.371544	0.607665	#N/A	mobile_phone_weekly_usage	Electronics use	0.056867	-0.601513	13.747
country_birthElsewhere	-0.0243907	-0.152548	0.103767	0.975904	0.858517	1.10934	0.709108	0.041754	0.743793	#N/A	country_birth	Early life factors	0.0653791	-0.373066	9087.95
handednessLeft-handed	0.0259033	-0.0419145	0.0937212	1.02624	0.958952	1.09825	0.454048	0.461577	0.506539	#N/A	handedness	Early life factors	0.034597	0.748716	9111.88
handednessUse both right and left hands equally	0.0380941	-0.100979	0.177167	1.03883	0.903952	1.19383	0.591325	0.0817681	0.637574	#N/A	handedness	Early life factors	0.0709473	0.536936	9101.4
height_10yrs_oldShorter	-0.0472577	-0.105619	0.0111031	0.953842	0.899768	1.01116	0.112242	0.870125	0.148375	#N/A	height_10yrs_old	Early life factors	0.0297	-1.59117	470.836
friends_satisfaction	-0.434971	-1.13006	0.260121	0.647283	0.323013	1.29709	0.166088	0.158622	0.212285	#N/A	friends_satisfaction	Life satisfaction	0.265998	-1.63524	4.74245
happiness	-0.533406	-1.13472	0.0679073	0.586603	0.321512	1.07027	0.0714326	0.124411	0.0999021	#N/A	happiness	Life satisfaction	0.233265	-2.28669	4.95379
part_multiple_birthYes	0.090158	-0.0422324	0.222548	1.09435	0.958647	1.24926	0.181938	0.664785	0.229503	#N/A	part_multiple_birth	Early life factors	0.0675384	1.33491	9116.88
irritabilityYes	0.0472947	-0.00155981	0.0961493	1.04843	0.998441	1.10092	0.0576954	0.103757	0.0843576	#N/A	irritability	Mental health	0.0247626	1.90992	184.373
mobile_phone_2yrsYes, use is now less frequent	0.0628056	0.00292255	0.122689	1.06482	1.00293	1.13053	0.0398882	0.0208865	0.0615874	#N/A	mobile_phone_2yrs	Electronics use	0.0304188	2.06469	275.389
mobile_phone_2yrsYes, use is now more frequent	-0.0914238	-0.200257	0.0174099	0.912631	0.81852	1.01756	0.0895729	0.81379	0.120892	#N/A	mobile_phone_2yrs	Electronics use	0.0478856	-1.90921	8.73202
mobile_phone_2yrsI didn't use a mobile phone two years ago	0.0355552	-0.130551	0.201661	1.03619	0.877612	1.22343	0.674783	0.0273221	0.715566	#N/A	mobile_phone_2yrs	Electronics use	0.0847335	0.419612	6421.04
baldingPattern 2	-0.00790208	-0.0669754	0.0511712	0.992129	0.935218	1.0525	0.793154	0.483437	0.823004	#N/A	balding	Male reproductive factors	0.0301345	-0.262227	6588.82
solarium_freq	0.0073511	-0.0136175	0.0283197	1.00738	0.986475	1.02872	0.491854	0.438042	0.545562	#N/A	solarium_freq	Sun exposure	0.010693	0.687469	2370.01
selenium_supplementsYes	-0.0559471	-0.195757	0.083863	0.945589	0.822212	1.08748	0.432818	0.264883	0.488503	#N/A	selenium_supplements	Supplements	0.0713235	-0.784413	9079.89
vitamin_A_supplementsYes	0.0679034	-0.0704421	0.206249	1.07026	0.931982	1.22906	0.334822	0.473154	0.38695	#N/A	vitamin_A_supplements	Supplements	0.0702882	0.96607	287.181
home_makerYes	0.178485	-0.0132362	0.370205	1.1954	0.986851	1.44803	0.06805	0.518674	0.0967868	#N/A	home_maker	Employment	0.0978055	1.82489	9087.81
job_satisfaction	-0.162245	-0.769257	0.444767	0.850233	0.463357	1.56013	0.519272	0.503677	0.572683	#N/A	job_satisfaction	Life satisfaction	0.233547	-0.694699	4.82372
studentYes	-0.034531	-0.399971	0.330909	0.966058	0.67034	1.39223	0.853057	0.174905	0.871111	#N/A	student	Employment	0.186427	-0.185225	9089.31
pubYes	0.0200504	-0.0229753	0.0630761	1.02025	0.977287	1.06511	0.361012	0.000701263	0.41228	#N/A	pub	Social support	0.0219494	0.913484	9093.31
volunteerYes	0.0132479	-0.106372	0.132867	1.01334	0.899091	1.1421	0.828139	0.777285	0.850164	#N/A	volunteer	Employment	0.0610233	0.217095	9091.58
relative_illness_injury_assaultYes	-0.0767915	-0.158299	0.00471582	0.926083	0.853595	1.00473	0.064807	0.111033	0.0933414	#N/A	relative_illness_injury_assault	Stressful life events	0.0415806	-1.84681	9055.89
irritableYes	0.154874	-0.143871	0.45362	1.16751	0.866	1.574	0.23571	0.143679	0.286113	#N/A	irritable	Mental health	0.113933	1.35935	4.69232
electric_storage_heatYes	0.163579	-0.0824166	0.409575	1.17772	0.920888	1.50618	0.17645	0.000161365	0.224045	#N/A	electric_storage_heat	Household	0.115171	1.42032	14.6482
gas_central_heatYes	-0.0551033	-0.113563	0.00335611	0.946387	0.892648	1.00336	0.0641024	0.00853496	0.0930207	#N/A	gas_central_heat	Household	0.0290833	-1.89467	48.532
zinc_supplementsYes	-0.078386	-0.196528	0.039756	0.924607	0.821578	1.04056	0.193432	0.0393797	0.23931	#N/A	zinc_supplements	Supplements	0.0602696	-1.30059	9079.89
family_satisfaction	-0.440711	-0.896482	0.0150609	0.643579	0.408002	1.01517	0.0553364	0.110314	0.0815261	#N/A	family_satisfaction	Life satisfaction	0.174225	-2.52956	4.72634
baldingPattern 3	-0.0530178	-0.107193	0.00115714	0.948363	0.898352	1.00116	0.0550961	0.0216833	0.0815261	#N/A	balding	Male reproductive factors	0.0276335	-1.91861	4591.99
vitamin_E_supplementsYes	0.0492727	-0.076415	0.17496	1.05051	0.926432	1.1912	0.442235	0.396456	0.496229	#N/A	vitamin_E_supplements	Supplements	0.064119	0.768458	9030.89
own_or_rentOwn with a mortgage	0.0328908	-0.0242629	0.0900445	1.03344	0.976029	1.09422	0.259316	0.685578	0.312799	#N/A	own_or_rent	Household	0.0291562	1.12809	7998.85
guilty_feelingsYes	0.0464176	-0.00508609	0.0979213	1.04751	0.994927	1.10288	0.0772798	0.100543	0.106536	#N/A	guilty_feelings	Mental health	0.0262501	1.76828	1143.85
financial_satisfaction	-0.674885	-1.43839	0.0886145	0.509215	0.237311	1.09266	0.0709172	0.0535098	0.0999021	#N/A	financial_satisfaction	Life satisfaction	0.283458	-2.3809	4.33644
worrierYes	0.0104039	-0.0319404	0.0527482	1.01046	0.968564	1.05416	0.629863	0.265675	0.671622	#N/A	worrier	Mental health	0.021583	0.482042	1211.22
depressed_whole_weekYes	0.0100778	-0.264002	0.284158	1.01013	0.767972	1.32864	0.925562	0.00569662	0.930792	#N/A	depressed_whole_week	Mental health	0.101827	0.0989697	4.34506
private_healthcare	-0.223272	-0.476237	0.0296933	0.799897	0.621116	1.03014	0.0750829	0.360822	0.104252	#N/A	private_healthcare	Other sociodemographics	0.106344	-2.09953	6.80069
unenthusiastic_whole_weekYes	0.204061	-0.00324966	0.411373	1.22637	0.996756	1.50889	0.0525135	0.0678509	0.0785666	#N/A	unenthusiastic_whole_week	Mental health	0.080695	2.5288	5.00979
vitamin_C_supplementsYes	-0.0240761	-0.09818	0.0500278	0.976211	0.906486	1.0513	0.524217	0.491711	0.574852	#N/A	vitamin_C_supplements	Supplements	0.0378028	-0.636888	7570.06
age_facial_hairOlder than average	-0.00849741	-0.0804885	0.0634937	0.991539	0.922665	1.06555	0.815776	0.15372	0.841951	#N/A	age_facial_hair	Male reproductive factors	0.0364013	-0.233437	134.906
manicYes	0.154309	-0.187	0.495619	1.16685	0.829444	1.64151	0.306232	0.0844464	0.362481	#N/A	manic	Mental health	0.13709	1.12561	5.60201
age_voiceOlder than average	0.0445867	-0.0383432	0.127517	1.0456	0.962383	1.136	0.290452	0.00898257	0.346032	#N/A	age_voice	Male reproductive factors	0.0420728	1.05975	214.101
distance_to_coast	-0.00973834	-0.0784251	0.0589484	0.990309	0.924571	1.06072	0.780999	0.255849	0.814772	#N/A	distance_to_coast	Physical environment	0.0350228	-0.278057	1921.68
death_relativeYes	0.0032485	-0.0486038	0.0551008	1.00325	0.952559	1.05665	0.902262	0.458948	0.916508	#N/A	death_relative	Stressful life events	0.0264519	0.122808	8379.3
water_buffer_300m	0.0159982	-0.00318652	0.035183	1.01613	0.996819	1.03581	0.102155	0.829733	0.135972	#N/A	water_buffer_300m	Physical environment	0.00978654	1.63472	6620.03
water_buffer_1000m	0.01361	-0.00696722	0.0341872	1.0137	0.993057	1.03478	0.194801	0.786339	0.239469	#N/A	water_buffer_1000m	Physical environment	0.0104958	1.29671	4275.11

## Sheet: SF5 - Pooled XWAS output
Exposure	Beta	Beta_2.5%	Beta_97.5%	Hazard.Ratio	HR_2.5%	HR_97.5%	p.value	p.value.rep	FDR.disc	FDR.rep	Variable	Category	std.error	statistic	df
bread_fiber	-0.119422	-0.156465	-0.0823796	0.887433	0.855161	0.920922	2.71223e-10	7.22102e-09	6.69018e-10	1.28594e-08	bread_fiber		0.0188981	-6.3193	13156.3
cereal_fiber	-0.232045	-0.271763	-0.192327	0.79291	0.762034	0.825037	7.5563e-29	1.67384e-31	3.67872e-28	5.7263e-31	cereal_fiber		0.0202431	-11.4629	1124.26
alcohol_freqThree or four times a week	-0.120316	-0.182992	-0.0576406	0.88664	0.832775	0.943989	0.000168801	0.0879101	0.000300272	0.095236	alcohol_freq	Alcohol	0.0319746	-3.76287	11607.5
alcohol_freqDaily or almost daily	0.0839816	0.0227765	0.145187	1.08761	1.02304	1.15626	0.00716376	0.000435177	0.0113273	0.000608312	alcohol_freq	Alcohol	0.0312245	2.68961	11607.5
cheese	-0.0672268	-0.119363	-0.0150908	0.934983	0.887486	0.985022	0.0136806	0.0180304	0.0199285	0.0207429	cheese	Diet	0.0252505	-2.66239	23.8148
diet_variation	0.132597	0.0951013	0.170093	1.14179	1.09977	1.18542	4.5568e-12	1.80778e-09	1.22175e-11	3.31002e-09	diet_variation	Diet	0.0191272	6.93238	6207.69
non_oily_fish	-0.061322	-0.109264	-0.0133798	0.94052	0.896494	0.986709	0.0121867	0.170453	0.0178931	0.18163	non_oily_fish	Diet	0.0244557	-2.50748	5827.84
oily_fish	-0.114134	-0.155388	-0.0728792	0.892139	0.856083	0.929713	7.12297e-08	5.38951e-10	1.56875e-07	1.00091e-09	oily_fish	Diet	0.0210229	-5.42902	993.709
poultry	-0.148892	-0.191525	-0.10626	0.861662	0.825699	0.899191	8.10152e-12	9.79217e-13	2.11096e-11	1.92876e-12	poultry	Diet	0.0217486	-6.84606	8769.66
processed_meat	0.169749	0.130741	0.208758	1.18501	1.13967	1.23215	1.61294e-17	9.74776e-14	5.5258e-17	2.01144e-13	processed_meat	Diet	0.019901	8.5297	14320.8
red_meat	0.0789183	0.0402459	0.117591	1.08212	1.04107	1.12478	6.36702e-05	1.21727e-06	0.00011548	2.00311e-06	red_meat	Diet	0.0197295	4.00002	13639.8
salt	0.201492	0.162471	0.240513	1.22323	1.17641	1.2719	5.26964e-24	3.32511e-41	2.37777e-23	1.49057e-40	salt	Diet	0.0199074	10.1215	15472.4
tea	-0.05736	-0.0910351	-0.0236848	0.944254	0.912986	0.976593	0.000843607	0.0171791	0.00145857	0.01994	tea	Diet	0.0171802	-3.33873	15404.3
total_fruit	-0.122592	-0.154104	-0.09108	0.884625	0.857183	0.912945	2.59792e-14	3.18125e-22	7.87894e-14	8.61589e-22	total_fruit	Diet	0.0160763	-7.62563	13067.3
total_veg	-0.10677	-0.142127	-0.0714128	0.898732	0.867511	0.931077	3.49833e-09	6.79679e-06	8.19229e-09	1.06456e-05	total_veg	Diet	0.0180339	-5.92051	3742.07
water	0.0435314	0.0110141	0.0760486	1.04449	1.01107	1.07902	0.0086986	2.8182e-07	0.0134103	4.758e-07	water	Diet	0.0165892	2.62408	12742.5
birth_weight	-0.0408017	-0.0638971	-0.0177063	0.960019	0.938102	0.98245	0.00159843	0.00238735	0.00271293	0.00301316	birth_weight	Early life factors	0.010992	-3.71194	17.9781
body_size_10yrs_oldPlumper	0.186463	0.141075	0.231852	1.20498	1.15151	1.26093	8.88178e-16	1.18357e-16	2.83298e-15	2.69936e-16	body_size_10yrs_old	Early life factors	0.0231512	8.05415	4244.24
breastfedYes	-0.0553446	-0.0965234	-0.0141657	0.946159	0.907989	0.985934	0.00894122	0.0219276	0.0135584	0.0247877	breastfed	Early life factors	0.0207556	-2.66649	99.9254
country_birthScotland	0.11458	0.017235	0.211924	1.1214	1.01738	1.23605	0.021059	0.111432	0.0302009	0.119721	country_birth	Early life factors	0.0496626	2.30716	15468
country_birthRepublic of Ireland	0.186241	0.0567001	0.315781	1.20471	1.05834	1.37133	0.00483756	0.747407	0.00785042	0.753201	country_birth	Early life factors	0.0660882	2.81806	15455.8
height_10yrs_oldTaller	0.114157	0.0756909	0.152623	1.12093	1.07863	1.16489	6.87714e-09	0.0024643	1.57071e-08	0.00308038	height_10yrs_old	Early life factors	0.0196135	5.82034	1900.75
maternal_smokingYes	0.135329	0.098612	0.172046	1.14491	1.10364	1.18773	1.0365e-12	2.72214e-06	2.99614e-12	4.42348e-06	maternal_smoking	Early life factors	0.0187071	7.2341	860.765
part_multiple_birthYes	0.131116	0.0312849	0.230947	1.1401	1.03178	1.25979	0.0100514	0.634196	0.014996	0.644105	part_multiple_birth	Early life factors	0.0509312	2.57437	15477.9
computer_games	0.138553	0.094852	0.182254	1.14861	1.0995	1.19992	5.28005e-10	1.70766e-08	1.28527e-09	2.99995e-08	computer_games	Electronics use	0.022295	6.21452	15455.9
mobile_phone_2yrsYes, use is now less frequent	0.0988423	0.0282813	0.169403	1.10389	1.02868	1.1846	0.00879029	0.0148782	0.0134397	0.0174249	mobile_phone_2yrs	Electronics use	0.0335031	2.95024	17.4028
mobile_phone_duration	-0.153397	-0.188467	-0.118328	0.857789	0.828228	0.888404	1.17366e-17	8.93672e-17	4.09675e-17	2.11232e-16	mobile_phone_duration	Electronics use	0.0178902	-8.5744	8409.84
employedYes	-0.465868	-0.506918	-0.424817	0.62759	0.602349	0.653889	6.25991e-108	2.72432e-90	1.6544e-106	3.93513e-89	employed	Employment	0.0209428	-22.2447	15436.9
unemployedYes	0.52288	0.41442	0.631341	1.68688	1.51349	1.88013	3.88017e-21	1.11022e-15	1.59518e-20	2.48843e-15	unemployed	Employment	0.0553337	9.44958	15436.9
accommodation_typeA flat, maisonette or apartment	0.559546	0.508334	0.610759	1.74988	1.66252	1.84183	2.79493e-100	7.89936e-96	6.46327e-99	1.28365e-94	accommodation_type	Household	0.0261271	21.4163	15270.9
gas_hob_heatYes	-0.0798575	-0.113817	-0.045898	0.923248	0.892421	0.955139	4.10969e-06	0.000838515	8.35486e-06	0.00114744	gas_hob_heat	Household	0.0173233	-4.60984	6267.44
hshld_childrenYes	-0.196871	-0.241872	-0.15187	0.821297	0.785157	0.8591	3.64896e-17	0.349983	1.22738e-16	0.366918	hshld_children	Household	0.0229308	-8.58546	951.779
hshld_income	-0.830681	-0.893068	-0.768293	0.435753	0.409398	0.463804	1.35315e-67	6.66449e-11	2.08611e-66	1.29311e-10	hshld_income	Household	0.0316437	-26.2511	205.698
hshld_number	-0.18829	-0.213714	-0.162865	0.828375	0.80758	0.849706	1.97361e-47	8.80585e-49	1.52132e-46	5.45124e-48	hshld_number	Household	0.0129707	-14.5165	15238.4
hshld_parentsYes	0.399028	0.281251	0.516805	1.49038	1.32479	1.67666	3.22538e-11	1.40124e-07	8.1739e-11	2.39686e-07	hshld_parents	Household	0.0600865	6.64089	14953.3
hshld_partnerYes	-0.465346	-0.499008	-0.431684	0.627918	0.607132	0.649414	5.4374e-158	3.15325e-129	2.01184e-156	6.83204e-128	hshld_partner	Household	0.0171735	-27.0967	15361.7
hshld_siblingsYes	0.585414	0.418472	0.752357	1.79573	1.51964	2.12199	6.50457e-12	1.28222e-05	1.71907e-11	1.9844e-05	hshld_siblings	Household	0.0851696	6.87351	15413.9
hshld_vehicles	-0.933545	-1.00136	-0.86573	0.393158	0.36738	0.420744	5.19798e-155	3.71331e-127	1.60271e-153	6.89614e-126	hshld_vehicles	Household	0.034596	-26.9841	10286.8
oil_central_heatYes	-0.289909	-0.441544	-0.138274	0.748332	0.643043	0.87086	0.000221429	0.00393702	0.000386456	0.00473901	oil_central_heat	Household	0.0768176	-3.77399	170.624
open_fire_heatYes	-0.22119	-0.288137	-0.154244	0.801564	0.749659	0.857063	1.36955e-10	1.06362e-06	3.42388e-10	1.7727e-06	open_fire_heat	Household	0.0341184	-6.48301	1071.14
own_or_rentOwn with a mortgage	0.0575763	0.0135293	0.101623	1.05927	1.01362	1.10697	0.0104122	0.255517	0.0154101	0.270058	own_or_rent	Household	0.022471	2.56224	11750.5
own_or_rentRent - from local authority, local council, housing association	0.850831	0.798304	0.903357	2.34159	2.22177	2.46787	8.93336e-211	6.37536e-203	5.5089e-209	2.76266e-201	own_or_rent	Household	0.0267966	31.7514	9895.2
own_or_rentRent - from private landlord or letting agency	0.593205	0.500538	0.685872	1.80978	1.64961	1.9855	3.85524e-26	3.27006e-19	1.78305e-25	8.17516e-19	own_or_rent	Household	0.0469384	12.6379	167.5
own_or_rentPay part rent and part mortgage (shared ownership)	0.569952	0.306729	0.833175	1.76818	1.35897	2.30061	2.20662e-05	0.0014759	4.12349e-05	0.00197801	own_or_rent	Household	0.134289	4.24421	15279.7
own_or_rentLive in accommodation rent free	0.259273	0.0700403	0.448506	1.29599	1.07255	1.56597	0.0072475	3.3951e-05	0.0113626	5.07314e-05	own_or_rent	Household	0.0965414	2.68561	15281.2
years_at_address	-0.0290663	-0.0444269	-0.0137056	0.971352	0.956546	0.986388	0.000208776	0.00258518	0.000367843	0.0032007	years_at_address	Household	0.00783658	-3.70905	15229.5
townsend_deprivation_index	0.240849	0.224609	0.25709	1.27233	1.25183	1.29316	6.36857e-181	1.84759e-177	2.94546e-179	6.00465e-176	townsend_deprivation_index	Material deprivation	0.00828554	29.0686	15453.2
depressed_mood_freq	0.513846	0.458213	0.569479	1.67171	1.58124	1.76735	7.74341e-61	3.43587e-60	8.95331e-60	2.62743e-59	depressed_mood_freq	Mental health	0.0283372	18.1333	721.666
fed_up_feelingsYes	0.255567	0.223114	0.28802	1.29119	1.24996	1.33378	2.5005e-53	9.47214e-69	2.56996e-52	9.47214e-68	fed_up_feelings	Mental health	0.0165565	15.436	14418.5
irritabilityYes	0.0539377	0.0161428	0.0917326	1.05542	1.01627	1.09607	0.00529618	0.00132168	0.00851995	0.00178978	irritability	Mental health	0.0192102	2.80776	318.798
miserablenessYes	0.137817	0.104931	0.170703	1.14777	1.11063	1.18614	2.22045e-16	2.00488e-20	7.20671e-16	5.11047e-20	miserableness	Mental health	0.0167749	8.21565	5433.45
mood_swingsYes	0.170475	0.137605	0.203344	1.18587	1.14752	1.22549	1.79935e-23	1.49973e-28	7.92569e-23	4.75523e-28	mood_swings	Mental health	0.0167552	10.1745	1337.16
nervesYes	0.124356	0.0851008	0.16361	1.13242	1.08883	1.17776	6.08769e-10	5.16254e-13	1.46263e-09	1.03251e-12	nerves	Mental health	0.0200188	6.21193	2564.48
nervousYes	0.0928445	0.052771	0.132918	1.09729	1.05419	1.14216	7.55532e-06	2.74139e-05	1.42626e-05	4.19272e-05	nervous	Mental health	0.0203607	4.56	289.881
neuroticism	0.0780653	0.0618187	0.0943118	1.08119	1.06377	1.0989	5.49151e-21	4.85098e-29	2.20854e-20	1.57657e-28	neuroticism	Mental health	0.00828828	9.41876	10821.1
risk_takingYes	0.0968635	0.0603552	0.133372	1.10171	1.06221	1.14267	2.14103e-07	2.87188e-05	4.6599e-07	4.34121e-05	risk_taking	Mental health	0.0186168	5.203	2219.48
tenseYes	0.108309	0.0660644	0.150553	1.11439	1.0683	1.16248	5.62524e-07	9.72555e-14	1.18258e-06	2.01144e-13	tense	Mental health	0.0215326	5.02999	1242.6
tenseness_freq	0.433888	0.369603	0.498173	1.54325	1.44716	1.64571	1.33834e-18	4.23402e-06	4.85476e-18	6.79534e-06	tenseness_freq	Mental health	0.0320279	13.5472	51.4485
tiredness_freq	0.591061	0.545767	0.636354	1.8059	1.72593	1.88958	1.43198e-37	1.97164e-170	8.54568e-37	5.12627e-169	tiredness_freq	Mental health	0.0227073	26.0296	69.5135
unenthusiasm_freq	0.558731	0.506513	0.610949	1.74845	1.65949	1.84218	1.18155e-91	1.09687e-57	2.42874e-90	7.92187e-57	unenthusiasm_freq	Mental health	0.0266324	20.9794	3192.38
worry_embarassmentYes	-0.0851015	-0.117509	-0.0526942	0.918419	0.889133	0.94867	2.68121e-07	0.00032506	5.76773e-07	0.000459323	worry_embarassment	Mental health	0.0165331	-5.14734	12800.7
fast_driving	-0.358136	-0.413273	-0.302999	0.698978	0.661482	0.7386	1.17492e-36	1.18461e-37	6.79252e-36	4.81249e-37	fast_driving	Physical activity	0.0281258	-12.7333	5868.5
gymYes	-0.342858	-0.382096	-0.303621	0.709739	0.68243	0.738141	3.69969e-65	6.17992e-61	5.26494e-64	5.02119e-60	gym	Physical activity	0.0200179	-17.1276	15426.2
IPAQ_activity_group	-0.312694	-0.344419	-0.280969	0.731473	0.708632	0.755051	2.00934e-59	1.73639e-13	2.18664e-58	3.52704e-13	IPAQ_activity_group	Physical activity	0.0161374	-19.377	398.799
LTPA	-0.386665	-0.433486	-0.339844	0.679319	0.648245	0.711881	6.8131e-20	3.19864e-17	2.57229e-19	7.84573e-17	LTPA	Physical activity	0.0231851	-16.6773	41.0713
OPA	-0.235519	-0.270922	-0.200116	0.790161	0.762676	0.818636	1.17611e-38	3.31784e-29	7.25266e-38	1.10595e-28	OPA	Physical activity	0.0180617	-13.0397	15123.6
sedentary	0.181403	0.150519	0.212288	1.1989	1.16244	1.2365	4.66993e-27	5.66944e-33	2.21523e-26	2.0473e-32	sedentary	Physical activity	0.0157136	11.5443	432.295
close_to_major_roadYes	0.0973773	0.0383794	0.156375	1.10228	1.03913	1.16926	0.00121851	0.477237	0.00208726	0.496327	close_to_major_road	Physical environment	0.0300984	3.2353	11824.4
daytime_sound_average	0.0358311	0.0203134	0.0513487	1.03648	1.02052	1.05269	6.067e-06	0.00210606	1.17146e-05	0.0026842	daytime_sound_average	Physical environment	0.00791647	4.52614	11566.2
domestic_garden_buffer_1000m	-0.026715	-0.0442647	-0.00916538	0.973639	0.956701	0.990876	0.0028514	0.91076	0.00475234	0.91076	domestic_garden_buffer_1000m	Physical environment	0.00895336	-2.9838	15390.5
domestic_garden_buffer_300m	-0.0462085	-0.0628026	-0.0296143	0.954843	0.939129	0.97082	4.88615e-08	0.00013223	1.08908e-07	0.0001889	domestic_garden_buffer_300m	Physical environment	0.00846589	-5.45819	15057.2
evening_sound_average	0.0358249	0.0203001	0.0513498	1.03647	1.02051	1.05269	6.15217e-06	0.00207441	1.17335e-05	0.00267817	evening_sound_average	Physical environment	0.00792012	4.52328	11054.5
greenspace_buffer_1000m	-0.0926416	-0.111106	-0.0741771	0.91152	0.894844	0.928507	9.34686e-23	8.04074e-28	4.02132e-22	2.4888e-27	greenspace_buffer_1000m	Physical environment	0.00942011	-9.83445	15276.9
greenspace_buffer_300m	-0.0626304	-0.0800019	-0.0452589	0.939291	0.923115	0.95575	1.65334e-12	9.16608e-17	4.63437e-12	2.12784e-16	greenspace_buffer_300m	Physical environment	0.00886246	-7.06693	15079
inverse_distance_nearest_major_road	0.0172091	0.0056347	0.0287836	1.01736	1.00565	1.0292	0.00356945	0.522339	0.0058438	0.538921	inverse_distance_nearest_major_road	Physical environment	0.00590497	2.91435	15408.8
inverse_distance_nearest_road	0.0167665	0.0018879	0.0316451	1.01691	1.00189	1.03215	0.0272038	0.585944	0.0387131	0.599785	inverse_distance_nearest_road	Physical environment	0.00759004	2.20902	7465.76
natural_environment_buffer_1000m	-0.107216	-0.125746	-0.0886861	0.898332	0.881839	0.915133	1.07469e-29	6.21804e-36	5.52271e-29	2.44953e-35	natural_environment_buffer_1000m	Physical environment	0.00945341	-11.3415	15253.7
natural_environment_buffer_300m	-0.0737293	-0.0911873	-0.0562712	0.928923	0.912847	0.945283	1.35658e-16	1.08591e-20	4.48156e-16	2.82337e-20	natural_environment_buffer_300m	Physical environment	0.00890661	-8.27804	15046.4
night_sound_average	0.0358501	0.0203232	0.051377	1.0365	1.02053	1.05272	6.0789e-06	0.00208073	1.17146e-05	0.00267817	night_sound_average	Physical environment	0.00792117	4.52586	10865.2
NO_2010	0.11356	0.0982809	0.128839	1.12026	1.10327	1.13751	1.07491e-47	4.19428e-40	9.03906e-47	1.81752e-39	NO_2010	Physical environment	0.00779473	14.5688	12708.6
NO2_2005	0.173437	0.150013	0.196861	1.18939	1.16185	1.21757	2.26808e-47	1.21192e-43	1.67838e-46	6.05962e-43	NO2_2005	Physical environment	0.0119501	14.5135	13459.8
NO2_2006	0.167417	0.145034	0.1898	1.18225	1.15608	1.20901	2.77131e-48	9.00716e-43	2.4414e-47	4.33678e-42	NO2_2006	Physical environment	0.0114191	14.6611	13026.7
NO2_2007	0.178823	0.154249	0.203396	1.19581	1.16678	1.22556	8.43544e-46	3.2918e-41	5.57342e-45	1.49057e-40	NO2_2007	Physical environment	0.0125366	14.264	12409.6
NO2_2010	0.140645	0.122778	0.158513	1.15102	1.13063	1.17177	3.70416e-53	1.36538e-48	3.60669e-52	8.06813e-48	NO2_2010	Physical environment	0.00911518	15.4298	11020.5
PM10_2007	0.191367	0.166722	0.216013	1.2109	1.18143	1.24112	6.3444e-52	1.80296e-44	5.86857e-51	9.76602e-44	PM10_2007	Physical environment	0.0125735	15.2198	15088.6
PM10_2010	0.0487926	0.032655	0.0649302	1.05	1.03319	1.06708	3.16101e-09	2.64667e-09	7.49726e-09	4.7787e-09	PM10_2010	Physical environment	0.00823298	5.92648	15398
PM2.5_2010	0.123943	0.107229	0.140656	1.13195	1.11319	1.15103	1.74199e-47	6.43557e-46	1.40117e-46	3.63749e-45	PM2.5_2010	Physical environment	0.00852655	14.5361	12527.9
PM2.5_absorbance_2010	0.0807231	0.0627177	0.0987285	1.08407	1.06473	1.10377	1.76221e-18	1.4721e-26	6.26939e-18	4.45052e-26	PM2.5_absorbance_2010	Physical environment	0.00918553	8.78807	10363.4
PM2.5_to_10_2010	0.0208986	0.00516522	0.036632	1.02112	1.00518	1.03731	0.00923356	0.0465678	0.0138879	0.0508724	PM2.5_to_10_2010	Physical environment	0.00802674	2.60363	14776.8
population_densityRural	-0.180897	-0.230382	-0.131413	0.834521	0.79423	0.876856	8.10463e-13	4.90335e-10	2.37993e-12	9.23819e-10	population_density	Physical environment	0.0252458	-7.16544	15478.9
road_length_sum_100m	0.0354753	0.020369	0.0505816	1.03611	1.02058	1.05188	4.22831e-06	0.0316452	8.50257e-06	0.0351613	road_length_sum_100m	Physical environment	0.00770607	4.60355	6852.75
sound_average_16hr	0.0358665	0.0203403	0.0513928	1.03652	1.02055	1.05274	6.01407e-06	0.00207709	1.17146e-05	0.00267817	sound_average_16hr	Physical environment	0.00792083	4.52813	10893
sound_average_24hr	0.0358604	0.0203346	0.0513863	1.03651	1.02054	1.05273	6.03203e-06	0.00204742	1.17146e-05	0.00267817	sound_average_24hr	Physical environment	0.00792062	4.52748	10973.2
traffic_load_major_roads	0.0390357	0.0238146	0.0542568	1.03981	1.0241	1.05576	5.10443e-07	0.0276979	1.08542e-06	0.0310408	traffic_load_major_roads	Physical environment	0.00776457	5.02742	6498.82
number_sex_partners	0.0146396	0.00953219	0.019747	1.01475	1.00958	1.01994	2.02686e-08	4.46712e-05	4.5728e-08	6.52501e-05	number_sex_partners	Sexual history	0.00260519	5.6194	4698.82
same_sex_intercourseYes	0.33197	0.24029	0.423649	1.39371	1.27162	1.52753	1.32561e-12	6.3962e-06	3.77288e-12	1.01403e-05	same_sex_intercourse	Sexual history	0.0467726	7.09753	15394.9
sex_age_first	-0.0655521	-0.0830525	-0.0480518	0.93655	0.920303	0.953084	2.7911e-13	1.46549e-14	8.32828e-13	3.22906e-14	sex_age_first	Sexual history	0.00892446	-7.34522	2426.84
chronotypeDefinitely a 'morning' person	0.0695546	0.0242649	0.114844	1.07203	1.02456	1.1217	0.00289107	0.00621324	0.00477543	0.00741029	chronotype	Sleep	0.0228804	3.03992	123.161
chronotypeMore an 'evening' than a 'morning' person	0.135647	0.0853622	0.185932	1.14528	1.08911	1.20434	3.56847e-06	5.32234e-05	7.33518e-06	7.68783e-05	chronotype	Sleep	0.0247914	5.47154	35.886
chronotypeDefinitely an 'evening' person	0.316019	0.252966	0.379072	1.37166	1.28784	1.46093	1.88556e-20	7.553e-26	7.42189e-20	2.23157e-25	chronotype	Sleep	0.0320624	9.85637	360.724
easy_wake	-0.321523	-0.368452	-0.274593	0.725044	0.691804	0.759881	4.52742e-40	3.34704e-55	2.88818e-39	2.29008e-54	easy_wake	Sleep	0.0239351	-13.4331	3226.83
nap	0.339221	0.304052	0.374389	1.40385	1.35534	1.4541	7.80247e-79	1.34606e-71	1.31223e-77	1.45824e-70	nap	Sleep	0.017942	18.9065	15460.9
sleep_difficulty	0.144132	0.112662	0.175603	1.15504	1.11925	1.19196	3.09138e-19	2.41829e-24	1.14381e-18	6.98618e-24	sleep_difficulty	Sleep	0.0160554	8.97722	15463
sleep_hours_categorical<7 hours	0.174347	0.137196	0.211498	1.19047	1.14705	1.23553	4.28833e-20	2.18883e-23	1.6528e-19	6.18583e-23	sleep_hours_categorical	Sleep	0.0189528	9.19899	10642.5
sleep_hours_categorical>9 hours	0.365803	0.315812	0.415794	1.44167	1.37137	1.51557	3.257e-46	9.47152e-62	2.31516e-45	8.20865e-61	sleep_hours_categorical	Sleep	0.0255031	14.3435	10304.9
snoringYes	-0.0812476	-0.128622	-0.0338727	0.921965	0.879306	0.966695	0.00184915	0.00319582	0.00310993	0.0039194	snoring	Sleep	0.0227506	-3.57122	20.5559
ever_smokedYes	0.353475	0.318426	0.388524	1.42401	1.37496	1.4748	6.74152e-86	5.95861e-72	1.24718e-84	7.04199e-71	ever_smoked	Smoking	0.0178811	19.7681	15170.6
pack_years	0.256813	0.242607	0.271018	1.2928	1.27457	1.3113	2.44249e-15	7.58118e-38	7.65866e-15	3.1792e-37	pack_years	Smoking	0.00660543	38.879	13.6101
pack_years_prop	0.284352	0.262089	0.306614	1.3289	1.29964	1.35882	5.39672e-09	1.80521e-72	1.24799e-08	2.34677e-71	pack_years_prop	Smoking	0.00952054	29.8672	7.40986
smoking_statusPrevious	0.309932	0.274253	0.345612	1.36333	1.31555	1.41285	2.02952e-64	1.28118e-52	2.68187e-63	8.32764e-52	smoking_status	Smoking	0.0182028	17.0266	15373.2
smoking_statusCurrent	1.01343	0.967947	1.05892	2.75504	2.63253	2.88324	0	0	0	0	smoking_status	Smoking	0.0232049	43.6732	15369.8
tobacco	0.690023	0.658737	0.721309	1.99376	1.93235	2.05713	0	0	0	0	tobacco	Smoking	0.0159615	43.2304	15460.5
confide_freq	-0.194997	-0.22855	-0.161443	0.822837	0.795687	0.850915	4.96839e-29	1.23989e-21	2.48419e-28	3.2895e-21	confide_freq	Social support	0.0171069	-11.3987	1656.02
family_visit_freq	-0.256742	-0.330596	-0.182887	0.773568	0.718495	0.832862	9.94849e-12	5.17364e-14	2.55621e-11	1.10258e-13	family_visit_freq	Social support	0.0376777	-6.81415	11679.1
lonelinessYes	0.337866	0.29844	0.377291	1.40195	1.34775	1.45833	2.77522e-62	2.07271e-62	3.42277e-61	1.92466e-61	loneliness	Social support	0.0201124	16.7989	8125.04
religious_groupYes	-0.110041	-0.155632	-0.0644509	0.895797	0.855874	0.937582	2.2525e-06	6.5217e-08	4.68216e-06	1.13043e-07	religious_group	Social support	0.023259	-4.73113	15425.6
death_partnerYes	0.146202	0.0383685	0.254036	1.15743	1.03911	1.28922	0.00787921	0.000465434	0.0122492	0.000643685	death_partner	Stressful life events	0.055014	2.65755	15369.9
financial_difficultyYes	0.386616	0.335273	0.437958	1.47199	1.39832	1.54954	3.37889e-46	4.44203e-44	2.31516e-45	2.30986e-43	financial_difficulty	Stressful life events	0.0261745	14.7707	1499.61
relative_illness_injury_assaultYes	-0.0798879	-0.136381	-0.0233952	0.92322	0.872511	0.976876	0.00558047	0.0432929	0.00889989	0.0476956	relative_illness_injury_assault	Stressful life events	0.0288211	-2.77186	15369.9
facial_agingOlder than you are	0.592115	0.390824	0.793405	1.80781	1.4782	2.21091	0.000106108	1.16642e-32	0.000190582	4.09822e-32	facial_aging	Sun exposure	0.0884706	6.69279	8.67297
facial_agingAbout your age	0.184033	0.142883	0.225183	1.20206	1.1536	1.25255	9.32587e-15	3.88383e-05	2.87548e-14	5.73747e-05	facial_aging	Sun exposure	0.0207824	8.85524	119.321
skin_tan_ease	-0.046965	-0.0859404	-0.00798966	0.954121	0.917649	0.992042	0.0184578	0.0110175	0.0266773	0.0130207	skin_tan_ease	Sun exposure	0.0197569	-2.37715	186.731
sun_protection_use	-0.263053	-0.304375	-0.221732	0.768701	0.737584	0.80113	1.54822e-34	4.58904e-23	8.42415e-34	1.26931e-22	sun_protection_use	Sun exposure	0.0210705	-12.4844	2065.52
calcium_supplementsYes	0.127036	0.0658385	0.188235	1.13546	1.06805	1.20712	4.75357e-05	0.0211194	8.7941e-05	0.0240835	calcium_supplements	Supplements	0.0312208	4.06897	11516
fish_oil_supplementsYes	-0.200025	-0.234498	-0.165551	0.81871	0.790967	0.847426	9.99775e-30	2.96301e-35	5.28452e-29	1.10055e-34	fish_oil_supplements	Supplements	0.017586	-11.3741	7304.48
folate_supplementsYes	0.445819	0.356091	0.535546	1.56177	1.42774	1.70838	2.38607e-22	3.54297e-17	1.00323e-21	8.52937e-17	folate_supplements	Supplements	0.0457767	9.73897	15370.9
glucosamine_supplementsYes	-0.277305	-0.320058	-0.234551	0.757824	0.726107	0.790926	9.58991e-36	2.32613e-35	5.37616e-35	8.89403e-35	glucosamine_supplements	Supplements	0.0218006	-12.7201	2070.61
iron_supplementsYes	0.316913	0.228834	0.404991	1.37288	1.25713	1.49929	1.83031e-12	2.35367e-14	5.05385e-12	5.09962e-14	iron_supplements	Supplements	0.0449354	7.05263	15427.9
multivitamin_supplementsYes	-0.0837394	-0.124374	-0.0431048	0.919671	0.883049	0.957811	5.40915e-05	0.00346647	9.90784e-05	0.0042116	multivitamin_supplements	Supplements	0.0207286	-4.0398	6739.76
vitamin_B_supplementsYes	0.259605	0.187397	0.331812	1.29642	1.20611	1.39349	1.90425e-12	3.94732e-10	5.18069e-12	7.54634e-10	vitamin_B_supplements	Supplements	0.0368384	7.04712	15370.9
speakerphone	-0.0689516	-0.168649	0.0307455	0.933372	0.844806	1.03122	0.165337	0.212885	0.209502	#N/A	speakerphone	Electronics use	0.048012	-1.43613	21.53
manicYes	0.146968	-0.164588	0.458524	1.15832	0.848243	1.58174	0.284103	0.110391	0.334771	#N/A	manic	Mental health	0.123416	1.19083	5.32252
alcohol_freqOnce or twice a week	-0.018598	-0.0788048	0.0416089	0.981574	0.92422	1.04249	0.54486	0.173164	0.607223	#N/A	alcohol_freq	Alcohol	0.0307151	-0.605499	11607.5
retiredYes	0.0272724	-0.0158453	0.0703901	1.02765	0.98428	1.07293	0.21507	0.251309	0.263496	#N/A	retired	Employment	0.0219975	1.2398	15436.9
studentYes	0.00185449	-0.233774	0.237483	1.00186	0.791541	1.26805	0.987692	0.750272	0.987692	#N/A	student	Employment	0.120211	0.0154269	15436.9
selenium_supplementsYes	-0.0070963	-0.107244	0.0930517	0.992929	0.898306	1.09752	0.889539	0.688074	0.909197	#N/A	selenium_supplements	Supplements	0.0510929	-0.13889	15427.9
coffee	0.0218409	-0.00974962	0.0534313	1.02208	0.990298	1.05488	0.175381	0.985817	0.220718	#N/A	coffee	Diet	0.0161166	1.35518	15443.9
diet_change_5yrsYes, because of other reasons	-0.00492563	-0.0440651	0.0342138	0.995086	0.956892	1.03481	0.805158	0.0683779	0.836822	#N/A	diet_change_5yrs	Diet	0.0199675	-0.246683	12164.8
accommodation_typeMobile or temporary structure (i.e. caravan)	0.341698	0.0183619	0.665035	1.40734	1.01853	1.94456	0.0383352	0.326148	0.0533234	#N/A	accommodation_type	Household	0.164958	2.07143	15270.9
electric_storage_heatYes	0.133817	-0.0792022	0.346836	1.14318	0.923853	1.41459	0.196263	9.29408e-05	0.242058	#N/A	electric_storage_heat	Household	0.0978172	1.36803	12.0541
gas_central_heatYes	-0.0438844	-0.086408	-0.00136089	0.957065	0.91722	0.99864	0.0432508	0.0154751	0.0597119	#N/A	gas_central_heat	Household	0.0213999	-2.05068	88.6339
gas_fire_heatYes	-0.0300701	-0.0630523	0.00291206	0.970377	0.938894	1.00292	0.0739476	4.40542e-05	0.0984195	#N/A	gas_fire_heat	Household	0.0168264	-1.78708	12960.7
country_birthNorthern Ireland	0.122236	-0.0717918	0.316265	1.13002	0.930725	1.37199	0.216901	0.111052	0.263992	#N/A	country_birth	Early life factors	0.0989881	1.23486	15467.2
unenthusiastic_whole_weekYes	0.199588	0.0194656	0.379711	1.2209	1.01966	1.46186	0.0361776	0.0572257	0.0510905	#N/A	unenthusiastic_whole_week	Mental health	0.0688339	2.89956	4.72203
hshld_grandchildYes	0.0888367	-0.0546114	0.232285	1.0929	0.946853	1.26148	0.224808	0.0564739	0.271826	#N/A	hshld_grandchild	Household	0.0731834	1.21389	15413.9
handednessLeft-handed	0.0259556	-0.027963	0.0798742	1.0263	0.972424	1.08315	0.345403	0.601633	0.399372	#N/A	handedness	Early life factors	0.0275078	0.943572	15470.9
private_healthcare	-0.220492	-0.466241	0.0252563	0.802124	0.627356	1.02558	0.0701111	0.368082	0.0946755	#N/A	private_healthcare	Other sociodemographics	0.0988837	-2.22981	5.64041
height_10yrs_oldShorter	-0.00931341	-0.0538595	0.0352326	0.99073	0.947565	1.03586	0.681	0.957306	0.728236	#N/A	height_10yrs_old	Early life factors	0.0226317	-0.411521	285.636
friends_satisfaction	-0.442535	-1.03036	0.145287	0.642406	0.35688	1.15637	0.10872	0.116077	0.140652	#N/A	friends_satisfaction	Life satisfaction	0.223027	-1.98422	4.6192
vitamin_A_supplementsYes	0.0367839	-0.0694712	0.143039	1.03747	0.932887	1.15377	0.496946	0.513777	0.560579	#N/A	vitamin_A_supplements	Supplements	0.0541222	0.679645	724.7
body_size_10yrs_oldThinner	0.00321159	-0.0344922	0.0409153	1.00322	0.966096	1.04176	0.866951	0.0083846	0.891033	#N/A	body_size_10yrs_old	Early life factors	0.0191519	0.16769	273.852
vitamin_C_supplementsYes	0.0278941	-0.0276608	0.0834491	1.02829	0.972718	1.08703	0.325011	0.209073	0.378157	#N/A	vitamin_C_supplements	Supplements	0.0283393	0.984291	6155.61
vitamin_D_supplementsYes	0.0406559	-0.0380235	0.119335	1.04149	0.96269	1.12675	0.311147	0.0572666	0.364318	#N/A	vitamin_D_supplements	Supplements	0.0401401	1.01285	15330.2
country_birthWales	0.0241056	-0.0938387	0.14205	1.0244	0.91043	1.15263	0.688711	0.478283	0.73225	#N/A	country_birth	Early life factors	0.060172	0.400612	15174.4
zinc_supplementsYes	-0.0701461	-0.154399	0.014107	0.932258	0.85693	1.01421	0.102716	0.00689497	0.13382	#N/A	zinc_supplements	Supplements	0.0429837	-1.63192	15427.9
guilty_feelingsYes	0.0141923	-0.0226227	0.0510074	1.01429	0.977631	1.05233	0.449811	0.0935007	0.513673	#N/A	guilty_feelings	Mental health	0.0187778	0.755805	3940.42
mobile_phone_weekly_usage	0.0160946	-0.121762	0.153952	1.01622	0.885359	1.16643	0.791887	0.707182	0.827678	#N/A	mobile_phone_weekly_usage	Electronics use	0.0588038	0.2737	7.31148
country_birthElsewhere	-0.0107622	-0.100406	0.0788813	0.989296	0.90447	1.08208	0.813962	0.046038	0.841245	#N/A	country_birth	Early life factors	0.0457337	-0.235322	15453.7
divorceYes	0.0479454	-0.0622066	0.158097	1.04911	0.939689	1.17128	0.393577	0.00855619	0.452246	#N/A	divorce	Stressful life events	0.0561966	0.853173	15369.9
handednessUse both right and left hands equally	0.076872	-0.0363652	0.190109	1.0799	0.964288	1.20938	0.183327	0.0186897	0.22856	#N/A	handedness	Early life factors	0.0577706	1.33064	15444.1
family_satisfaction	-0.432191	-0.827115	-0.0372677	0.649085	0.437309	0.963418	0.0378082	0.0970953	0.0529887	#N/A	family_satisfaction	Life satisfaction	0.149412	-2.89262	4.57966
childhood_sunburn_number	0.00764564	-0.000201729	0.015493	1.00767	0.999798	1.01561	0.0560989	0.5586	0.076311	#N/A	childhood_sunburn_number	Sun exposure	0.00396788	1.92688	134.767
happiness	-0.528378	-1.14464	0.0878869	0.58956	0.318337	1.09186	0.0775475	0.134564	0.102474	#N/A	happiness	Life satisfaction	0.232479	-2.2728	4.54046
job_satisfaction	-0.15264	-0.694084	0.388804	0.858439	0.499532	1.47522	0.493875	0.316573	0.560533	#N/A	job_satisfaction	Life satisfaction	0.205686	-0.7421	4.63662
adult_educationYes	-0.0519098	-0.117582	0.0137624	0.949415	0.889068	1.01386	0.121318	0.000313528	0.15586	#N/A	adult_education	Social support	0.0335042	-1.54935	15424.9
sensitivityYes	-0.00501607	-0.0375158	0.0274837	0.994996	0.963179	1.02786	0.762241	0.556531	0.805798	#N/A	sensitivity	Mental health	0.0165794	-0.302549	8271.83
mobile_phone_2yrsYes, use is now more frequent	-0.0612583	-0.18144	0.0589236	0.94058	0.834068	1.06069	0.255969	0.361017	0.305511	#N/A	mobile_phone_2yrs	Electronics use	0.0485468	-1.26184	5.72588
mobile_phone_2yrsI didn't use a mobile phone two years ago	0.108794	-0.0140911	0.23168	1.11493	0.986008	1.26072	0.082656	0.143935	0.108449	#N/A	mobile_phone_2yrs	Electronics use	0.0626428	1.73674	1381.79
traffic_intensity_nearest_road	0.00334381	-0.0119039	0.0185915	1.00335	0.988167	1.01877	0.667308	0.411787	0.717745	#N/A	traffic_intensity_nearest_road	Physical environment	0.00777897	0.429853	15438.4
distance_to_coast	-0.0129613	-0.0654253	0.0395026	0.987122	0.936669	1.04029	0.628156	0.51063	0.69172	#N/A	distance_to_coast	Physical environment	0.0267597	-0.484361	3981.31
irritableYes	0.172695	-0.170491	0.515882	1.1885	0.84325	1.67511	0.240541	0.1464	0.288961	#N/A	irritable	Mental health	0.126815	1.36179	4.28028
worrierYes	-0.00462699	-0.0376324	0.0283784	0.995384	0.963067	1.02878	0.783366	0.664399	0.823424	#N/A	worrier	Mental health	0.0168264	-0.274984	1518.36
home_makerYes	-0.0214145	-0.113501	0.0706717	0.978813	0.892704	1.07323	0.648524	0.0140688	0.70162	#N/A	home_maker	Employment	0.0469799	-0.455822	15436.8
pubYes	0.00857295	-0.0270681	0.044214	1.00861	0.973295	1.04521	0.637305	0.0479936	0.697642	#N/A	pub	Social support	0.0181831	0.471479	15427
financial_satisfaction	-0.653922	-1.40448	0.0966389	0.520002	0.245494	1.10146	0.0733943	0.0588553	0.0983909	#N/A	financial_satisfaction	Life satisfaction	0.275438	-2.37412	4.2004
summer_outdoors_time	-0.00554725	-0.0226969	0.0116024	0.994468	0.977559	1.01167	0.525208	0.52973	0.58887	#N/A	summer_outdoors_time	Sun exposure	0.00872354	-0.635895	400.193
volunteerYes	0.0190958	-0.0623423	0.100534	1.01928	0.939561	1.10576	0.6458	0.181173	0.70162	#N/A	volunteer	Employment	0.0415476	0.459613	15436.9
water_buffer_300m	0.0102658	-0.00488277	0.0254144	1.01032	0.995129	1.02574	0.184084	0.968916	0.22856	#N/A	water_buffer_300m	Physical environment	0.00772812	1.32837	10351.2
winter_outdoors_time	-0.0166422	-0.0336833	0.000398945	0.983496	0.966878	1.0004	0.0555809	0.869695	0.0761665	#N/A	winter_outdoors_time	Sun exposure	0.00866643	-1.9203	373.517
water_buffer_1000m	0.00919853	-0.0067684	0.0251655	1.00924	0.993254	1.02548	0.258787	0.424967	0.306895	#N/A	water_buffer_1000m	Physical environment	0.00814478	1.12938	5606.23
traffic_intensity_nearest_major_road	0.0115734	-0.00397335	0.0271201	1.01164	0.996035	1.02749	0.144541	0.1374	0.184414	#N/A	traffic_intensity_nearest_major_road	Physical environment	0.0079315	1.45917	14747.3
vitamin_E_supplementsYes	0.00518554	-0.0860875	0.0964586	1.0052	0.917514	1.10126	0.911331	0.130419	0.921291	#N/A	vitamin_E_supplements	Supplements	0.0465651	0.111361	15370.9
depressed_whole_weekYes	0.0103251	-0.218734	0.239384	1.01038	0.803535	1.27047	0.908497	0.00146423	0.921291	#N/A	depressed_whole_week	Mental health	0.0847201	0.121873	4.29109
death_relativeYes	-0.010591	-0.0500234	0.0288414	0.989465	0.951207	1.02926	0.598573	0.27089	0.66309	#N/A	death_relative	Stressful life events	0.0201172	-0.526465	14325.6
solarium_freq	0.00071783	-0.018809	0.0202447	1.00072	0.981367	1.02045	0.942548	0.335068	0.947671	#N/A	solarium_freq	Sun exposure	0.00995994	0.0720718	4100.77

## Sheet: SF6 - Disease sensitivity outpu
Exposure	Beta	Beta_2.5%	Beta_97.5%	Hazard.Ratio	HR_2.5%	HR_97.5%	p.value	FDR	Variable	Category	std.error	statistic	df
alcohol_freqOnce or twice a week	-0.027775	-0.110339	0.0547894	0.972607	0.89553	1.05632	0.509662	0.58646	alcohol_freq	Alcohol	0.0421233	-0.659374	22927.3
alcohol_freqThree or four times a week	-0.0964007	-0.180383	-0.0124185	0.9081	0.83495	0.987658	0.0244645	0.0415276	alcohol_freq	Alcohol	0.0428465	-2.24991	22243.6
alcohol_freqDaily or almost daily	0.0978684	0.0151193	0.180617	1.10282	1.01523	1.19796	0.0204476	0.0352931	alcohol_freq	Alcohol	0.0422172	2.31821	20588.1
baseline_disease_indicator1:alcohol_freqOnce or twice a week	-0.0513697	-0.147795	0.0450559	0.949927	0.862608	1.04609	0.296401	0.366143	alcohol_freq	Alcohol	0.049195	-1.04421	22439.8
baseline_disease_indicator1:alcohol_freqThree or four times a week	-0.0838603	-0.182239	0.0145184	0.91956	0.833402	1.01462	0.0947734	0.138854	alcohol_freq	Alcohol	0.0501914	-1.67081	21955.9
baseline_disease_indicator1:alcohol_freqDaily or almost daily	-0.0962425	-0.192489	4.44875e-06	0.908244	0.824903	1	0.0500106	0.0797637	alcohol_freq	Alcohol	0.0491036	-1.95999	20588
bread_fiber	-0.0442584	-0.0945946	0.00607789	0.956707	0.909742	1.0061	0.0848224	0.125001	bread_fiber	Diet	0.0256773	-1.72364	6326.97
baseline_disease_indicator1:bread_fiber	-0.0842007	-0.142671	-0.0257306	0.919247	0.867039	0.974598	0.00477683	0.00970775	bread_fiber	Diet	0.0298228	-2.82337	3821.14
cereal_fiber	-0.215187	-0.268181	-0.162194	0.80639	0.76477	0.850276	1.96514e-15	1.76862e-14	cereal_fiber	Diet	0.0270337	-7.95998	7752.18
baseline_disease_indicator1:cereal_fiber	-0.0227036	-0.0837962	0.038389	0.977552	0.919619	1.03914	0.466373	0.544101	cereal_fiber	Diet	0.031169	-0.728403	29048.3
cheese	-0.036617	-0.0900058	0.0167717	0.964045	0.913926	1.01691	0.178693	0.239525	cheese	Diet	0.0272139	-1.34553	1278.96
baseline_disease_indicator1:cheese	0.01544	-0.0464268	0.0773067	1.01556	0.954634	1.08037	0.62444	0.702495	cheese	Diet	0.0315286	0.489713	1043.71
diet_variation	0.0234497	-0.0290114	0.0759109	1.02373	0.971405	1.07887	0.380884	0.459247	diet_variation	Diet	0.0267577	0.876373	3729.44
baseline_disease_indicator1:diet_variation	0.088239	0.02774	0.148738	1.09225	1.02813	1.16037	0.00425952	0.00879836	diet_variation	Diet	0.0308629	2.85907	8265.82
oily_fish	-0.0540174	-0.109316	0.00128162	0.947416	0.896447	1.00128	0.0555509	0.0848413	oily_fish	Diet	0.0282132	-1.91462	29716.1
baseline_disease_indicator1:oily_fish	-0.104711	-0.168522	-0.040899	0.900585	0.844913	0.959926	0.00130022	0.00303384	oily_fish	Diet	0.0325557	-3.21635	21760
poultry	-0.128746	-0.185634	-0.071857	0.879198	0.830577	0.930664	9.21083e-06	3.39541e-05	poultry	Diet	0.0290239	-4.43585	24653.7
baseline_disease_indicator1:poultry	-0.0692846	-0.135793	-0.00277615	0.933061	0.873023	0.997228	0.0411744	0.0668876	poultry	Diet	0.0339321	-2.04186	29749.7
processed_meat	0.115578	0.0641025	0.167053	1.12252	1.0662	1.18182	1.08361e-05	3.90101e-05	processed_meat	Diet	0.0262616	4.40101	18134.6
baseline_disease_indicator1:processed_meat	0.0382532	-0.021444	0.0979503	1.03899	0.978784	1.10291	0.209123	0.271644	processed_meat	Diet	0.0304552	1.25605	11814.8
red_meat	0.0656917	0.0125771	0.118806	1.0679	1.01266	1.12615	0.0153521	0.0274379	red_meat	Diet	0.027097	2.42431	11884.2
baseline_disease_indicator1:red_meat	0.0124115	-0.0490978	0.0739207	1.01249	0.952088	1.07672	0.692472	0.765364	red_meat	Diet	0.0313811	0.395508	21791
salt	0.170314	0.115875	0.224754	1.18568	1.12286	1.25201	8.82344e-10	6.00947e-09	salt	Diet	0.027774	6.13216	21079
baseline_disease_indicator1:salt	0.103586	0.0407293	0.166444	1.10914	1.04157	1.1811	0.00123957	0.00291935	salt	Diet	0.0320681	3.2302	15838.6
tea	-0.00612835	-0.0523931	0.0401364	0.99389	0.948956	1.04095	0.795149	0.844924	tea	Diet	0.023604	-0.259632	30340.4
baseline_disease_indicator1:tea	-0.0597478	-0.113535	-0.00596014	0.942002	0.892673	0.994058	0.0294712	0.0495116	tea	Diet	0.0274419	-2.17725	25486
total_fruit	-0.129701	-0.17288	-0.0865226	0.878358	0.841238	0.917115	3.9685e-09	2.43917e-08	total_fruit	Diet	0.0220294	-5.88766	24259
baseline_disease_indicator1:total_fruit	-0.0208027	-0.0706772	0.0290717	0.979412	0.931763	1.0295	0.413626	0.491668	total_fruit	Diet	0.0254454	-0.817544	25437.2
total_veg	-0.0721149	-0.120337	-0.0238923	0.930424	0.886621	0.976391	0.00338003	0.00728006	total_veg	Diet	0.0246024	-2.93122	20821.7
baseline_disease_indicator1:total_veg	-0.0347271	-0.090737	0.0212828	0.965869	0.913258	1.02151	0.224266	0.288342	total_veg	Diet	0.0285745	-1.21532	14006
water	-0.0296856	-0.0730518	0.0136805	0.970751	0.929553	1.01377	0.179688	0.239583	water	Diet	0.0221239	-1.34179	12535.3
baseline_disease_indicator1:water	0.0869859	0.0366621	0.13731	1.09088	1.03734	1.14718	0.000705074	0.00170845	water	Diet	0.0256747	3.388	26192.5
birth_weight	0.00374561	-0.0205147	0.028006	1.00375	0.979694	1.0284	0.760832	0.816712	birth_weight	Early life factors	0.0122844	0.304908	160.104
baseline_disease_indicator1:birth_weight	-0.0404745	-0.0678821	-0.0130669	0.960334	0.934371	0.987018	0.00402191	0.00851699	birth_weight	Early life factors	0.0138894	-2.91406	179.41
body_size_10yrs_oldThinner	-0.00891669	-0.0579651	0.0401318	0.991123	0.943683	1.04095	0.721577	0.790322	body_size_10yrs_old	Early life factors	0.0250212	-0.356365	7669.76
body_size_10yrs_oldPlumper	0.145266	0.0815218	0.20901	1.15635	1.08494	1.23246	7.98411e-06	3.09538e-05	body_size_10yrs_old	Early life factors	0.0325212	4.46682	19367.5
baseline_disease_indicator1:body_size_10yrs_oldThinner	0.0257744	-0.0309422	0.0824909	1.02611	0.969532	1.08599	0.373078	0.451998	body_size_10yrs_old	Early life factors	0.0289358	0.890743	19735.3
baseline_disease_indicator1:body_size_10yrs_oldPlumper	0.00396931	-0.0695173	0.077456	1.00398	0.932844	1.08053	0.915685	0.92362	body_size_10yrs_old	Early life factors	0.0374916	0.105872	19766
breastfedYes	-0.0102649	-0.0707124	0.0501826	0.989788	0.93173	1.05146	0.732214	0.791923	breastfed	Early life factors	0.0297552	-0.344979	34.3441
baseline_disease_indicator1:breastfedYes	-0.0447759	-0.117218	0.0276663	0.956212	0.889391	1.02805	0.216123	0.279298	breastfed	Early life factors	0.0354	-1.26486	28.6258
height_10yrs_oldShorter	-0.024757	-0.0831847	0.0336706	0.975547	0.920181	1.03424	0.406241	0.485179	height_10yrs_old	Early life factors	0.0298079	-0.830552	13627
height_10yrs_oldTaller	0.109552	0.0581077	0.160996	1.11578	1.05983	1.17468	3.00402e-05	9.83134e-05	height_10yrs_old	Early life factors	0.0262459	4.17404	21810.6
baseline_disease_indicator1:height_10yrs_oldShorter	0.0181388	-0.0492714	0.0855489	1.0183	0.951923	1.08931	0.597911	0.675666	height_10yrs_old	Early life factors	0.0343919	0.527414	24300.6
baseline_disease_indicator1:height_10yrs_oldTaller	-0.0372081	-0.0976652	0.023249	0.963476	0.906952	1.02352	0.227689	0.291258	height_10yrs_old	Early life factors	0.0308419	-1.20641	8951.07
maternal_smokingYes	0.0638771	0.0147349	0.113019	1.06596	1.01484	1.11965	0.0108492	0.0210308	maternal_smoking	Early life factors	0.0250707	2.54788	13307.5
baseline_disease_indicator1:maternal_smokingYes	0.0572124	-0.000407555	0.114832	1.05888	0.999593	1.12169	0.0516411	0.08123	maternal_smoking	Early life factors	0.0293808	1.94727	2018.6
computer_games	0.109202	0.0470516	0.171353	1.11539	1.04818	1.18691	0.000574219	0.00141866	computer_games	Electronics use	0.0317085	3.44394	25849.9
baseline_disease_indicator1:computer_games	-0.00551964	-0.0772024	0.0661631	0.994496	0.925702	1.0684	0.880035	0.920202	computer_games	Electronics use	0.0365715	-0.150927	22116.3
mobile_phone_2yrsYes, use is now less frequent	0.0818189	-0.000839917	0.164478	1.08526	0.99916	1.17878	0.0522802	0.0813248	mobile_phone_2yrs	Electronics use	0.0411113	1.99018	48.0217
mobile_phone_2yrsYes, use is now more frequent	-0.0702643	-0.184269	0.04374	0.932147	0.831712	1.04471	0.191873	0.254484	mobile_phone_2yrs	Electronics use	0.0491357	-1.43001	7.72828
mobile_phone_2yrsI didn't use a mobile phone two years ago	0.122189	-0.0517689	0.296146	1.12997	0.949548	1.34467	0.168373	0.226898	mobile_phone_2yrs	Electronics use	0.0886334	1.37859	879.561
baseline_disease_indicator1:mobile_phone_2yrsYes, use is now less frequent	-0.0152836	-0.100758	0.070191	0.984833	0.904152	1.07271	0.724462	0.790322	mobile_phone_2yrs	Electronics use	0.0432818	-0.35312	160.657
baseline_disease_indicator1:mobile_phone_2yrsYes, use is now more frequent	0.0262781	-0.0423079	0.0948641	1.02663	0.958575	1.09951	0.448364	0.52798	mobile_phone_2yrs	Electronics use	0.034503	0.761618	86.3297
baseline_disease_indicator1:mobile_phone_2yrsI didn't use a mobile phone two years ago	-0.0359933	-0.233334	0.161347	0.964647	0.791889	1.17509	0.720573	0.790322	mobile_phone_2yrs	Electronics use	0.100608	-0.357757	1569.57
mobile_phone_duration	-0.213298	-0.261277	-0.165319	0.807915	0.770067	0.847623	3.25765e-18	4.10464e-17	mobile_phone_duration	Electronics use	0.0244774	-8.71408	13962.1
baseline_disease_indicator1:mobile_phone_duration	0.0703246	0.0153484	0.125301	1.07286	1.01547	1.13349	0.012175	0.0234207	mobile_phone_duration	Electronics use	0.0280469	2.5074	12515.9
employedYes	-0.373498	-0.420718	-0.326278	0.688322	0.656575	0.721605	5.25364e-54	1.6549e-52	employed	Employment	0.0240914	-15.5034	31004.5
baseline_disease_indicator1:employedYes	-0.0154123	-0.0684395	0.0376148	0.984706	0.93385	1.03833	0.568896	0.648695	employed	Employment	0.0270541	-0.569685	30873.7
unemployedYes	0.524611	0.38683	0.662393	1.6898	1.47231	1.93943	8.70062e-14	6.85174e-13	unemployed	Employment	0.0702951	7.46299	28389.1
baseline_disease_indicator1:unemployedYes	-0.0870778	-0.252463	0.0783078	0.916606	0.776885	1.08146	0.302083	0.371341	unemployed	Employment	0.0843779	-1.032	25214
accommodation_typeA flat, maisonette or apartment	0.422538	0.348094	0.496983	1.52583	1.41636	1.64375	1.08543e-28	2.10406e-27	accommodation_type	Household	0.037981	11.125	28720
accommodation_typeMobile or temporary structure (i.e. caravan)	0.411856	-0.112678	0.936391	1.50962	0.893438	2.55076	0.123816	0.174324	accommodation_type	Household	0.267614	1.53899	30657.6
baseline_disease_indicator1:accommodation_typeA flat, maisonette or apartment	0.120902	0.038343	0.203461	1.12851	1.03909	1.22564	0.0041032	0.00861673	accommodation_type	Household	0.0421209	2.87036	27359.7
baseline_disease_indicator1:accommodation_typeMobile or temporary structure (i.e. caravan)	-0.234744	-0.828062	0.358573	0.790773	0.436895	1.43129	0.438059	0.518267	accommodation_type	Household	0.302707	-0.775484	30657.6
gas_hob_heatYes	-0.0858426	-0.132279	-0.0394058	0.917739	0.876096	0.961361	0.000291373	0.000825012	gas_hob_heat	Household	0.0236916	-3.62333	26643.2
baseline_disease_indicator1:gas_hob_heatYes	0.0249745	-0.0288105	0.0787594	1.02529	0.971601	1.08194	0.36276	0.441621	gas_hob_heat	Household	0.0274403	0.910136	22693.2
hshld_income	-0.72205	-0.791458	-0.652642	0.485756	0.453184	0.520668	6.56832e-79	4.13804e-77	hshld_income	Household	0.0353743	-20.4117	1112.36
baseline_disease_indicator1:hshld_income	-0.0292386	-0.113316	0.0548383	0.971185	0.892869	1.05637	0.493706	0.570707	hshld_income	Household	0.0426432	-0.685657	204.446
hshld_number	-0.208065	-0.238385	-0.177744	0.812155	0.787899	0.837157	4.41114e-41	1.01055e-39	hshld_number	Household	0.0154692	-13.4503	22646.2
baseline_disease_indicator1:hshld_number	0.0539898	0.0181263	0.0898533	1.05547	1.01829	1.09401	0.00317348	0.00689411	hshld_number	Household	0.018297	2.95075	21454
hshld_parentsYes	0.229628	0.0723969	0.38686	1.25813	1.07508	1.47235	0.00420569	0.00875896	hshld_parents	Household	0.0802179	2.86256	26167
baseline_disease_indicator1:hshld_parentsYes	0.184667	-0.00151776	0.370852	1.20282	0.998483	1.44897	0.0518969	0.08123	hshld_parents	Household	0.0949893	1.94409	23759.2
hshld_partnerYes	-0.353401	-0.400747	-0.306055	0.702296	0.669819	0.736346	2.70621e-48	7.57739e-47	hshld_partner	Household	0.0241556	-14.6302	28317.2
baseline_disease_indicator1:hshld_partnerYes	-0.0959084	-0.150354	-0.0414626	0.908547	0.860403	0.959385	0.000555827	0.00138682	hshld_partner	Household	0.0277778	-3.45271	27561.2
hshld_siblingsYes	0.457698	0.208735	0.706661	1.58043	1.23212	2.02721	0.000314631	0.000875259	hshld_siblings	Household	0.127019	3.60339	28238.4
baseline_disease_indicator1:hshld_siblingsYes	0.0133883	-0.272382	0.299158	1.01348	0.761564	1.34872	0.926835	0.930528	hshld_siblings	Household	0.145797	0.0918279	27599.6
hshld_vehicles	-0.704322	-0.79065	-0.617994	0.494444	0.45355	0.539025	2.55408e-57	9.1947e-56	hshld_vehicles	Household	0.044044	-15.9913	29611.4
baseline_disease_indicator1:hshld_vehicles	-0.229183	-0.330479	-0.127886	0.795183	0.718579	0.879954	9.29696e-06	3.39541e-05	hshld_vehicles	Household	0.0516777	-4.43484	11835.1
oil_central_heatYes	-0.222987	-0.402712	-0.0432614	0.800125	0.668504	0.957661	0.0151883	0.0273389	oil_central_heat	Household	0.0913538	-2.44091	322.166
baseline_disease_indicator1:oil_central_heatYes	0.011185	-0.197528	0.219898	1.01125	0.820757	1.24595	0.91629	0.92362	oil_central_heat	Household	0.106395	0.105127	1382.15
open_fire_heatYes	-0.141744	-0.220701	-0.0627883	0.867843	0.801957	0.939142	0.000434342	0.001132	open_fire_heat	Household	0.0402825	-3.51876	25130.5
baseline_disease_indicator1:open_fire_heatYes	-0.0347754	-0.130289	0.0607382	0.965822	0.877842	1.06262	0.47546	0.552148	open_fire_heat	Household	0.0487301	-0.713633	26125.3
own_or_rentOwn with a mortgage	-0.0720006	-0.125136	-0.0188649	0.93053	0.882377	0.981312	0.00791417	0.0157037	own_or_rent	Household	0.0271089	-2.65598	19944.4
own_or_rentRent - from local authority, local council, housing association	0.731293	0.64385	0.818735	2.07776	1.9038	2.26763	6.54637e-60	3.29937e-58	own_or_rent	Household	0.044611	16.3927	16207.6
own_or_rentRent - from private landlord or letting agency	0.289563	0.158393	0.420732	1.33584	1.17163	1.52308	1.52476e-05	5.19242e-05	own_or_rent	Household	0.0669164	4.32723	9939.21
own_or_rentPay part rent and part mortgage (shared ownership)	0.287213	-0.114394	0.688819	1.33271	0.891907	1.99136	0.161003	0.219312	own_or_rent	Household	0.204897	1.40174	30542.3
own_or_rentLive in accommodation rent free	0.187548	-0.0667705	0.441866	1.20629	0.93541	1.55561	0.148343	0.205399	own_or_rent	Household	0.12975	1.44545	24012.1
baseline_disease_indicator1:own_or_rentOwn with a mortgage	0.157397	0.096034	0.21876	1.17046	1.1008	1.24453	4.99636e-07	2.24836e-06	own_or_rent	Household	0.031307	5.02754	30482.2
baseline_disease_indicator1:own_or_rentRent - from local authority, local council, housing association	0.0550969	-0.0400211	0.150215	1.05664	0.960769	1.16208	0.256208	0.318051	own_or_rent	Household	0.0485228	1.13548	7697.85
baseline_disease_indicator1:own_or_rentRent - from private landlord or letting agency	0.273351	0.123701	0.423001	1.31436	1.13168	1.52654	0.000350402	0.000959796	own_or_rent	Household	0.0762933	3.5829	1536.24
baseline_disease_indicator1:own_or_rentPay part rent and part mortgage (shared ownership)	0.268946	-0.188955	0.726847	1.30858	0.827824	2.06855	0.249649	0.312993	own_or_rent	Household	0.233618	1.15122	29920.8
baseline_disease_indicator1:own_or_rentLive in accommodation rent free	0.146269	-0.148511	0.441049	1.15751	0.861991	1.55434	0.330773	0.404635	own_or_rent	Household	0.150393	0.972579	23393.3
years_at_address	0.0484964	0.0267132	0.0702795	1.04969	1.02707	1.07281	1.28373e-05	4.43151e-05	years_at_address	Household	0.0111136	4.36371	25664.3
baseline_disease_indicator1:years_at_address	-0.0926357	-0.116995	-0.0682762	0.911526	0.88959	0.934002	9.32684e-14	7.12232e-13	years_at_address	Household	0.012428	-7.45379	28536.7
townsend_deprivation_index	0.1657	0.143105	0.188295	1.18022	1.15385	1.20719	1.06489e-46	2.68351e-45	townsend_deprivation_index	Material deprivation	0.0115277	14.3741	30926.7
baseline_disease_indicator1:townsend_deprivation_index	0.0691551	0.0441247	0.0941855	1.0716	1.04511	1.09876	6.16461e-08	3.23642e-07	townsend_deprivation_index	Material deprivation	0.0127703	5.41529	30862.9
depressed_mood_freq	0.256925	0.169786	0.344065	1.29295	1.18505	1.41067	8.17219e-09	4.78928e-08	depressed_mood_freq	Mental health	0.044442	5.78115	3038.3
baseline_disease_indicator1:depressed_mood_freq	0.217237	0.120506	0.313968	1.24264	1.12807	1.36885	1.11399e-05	3.93871e-05	depressed_mood_freq	Mental health	0.049326	4.4041	2164.25
fed_up_feelingsYes	0.127948	0.0824253	0.173472	1.13649	1.08592	1.18943	3.66042e-08	2.00527e-07	fed_up_feelings	Mental health	0.0232248	5.50913	16400
baseline_disease_indicator1:fed_up_feelingsYes	0.13826	0.0857435	0.190776	1.14827	1.08953	1.21019	2.51234e-07	1.21752e-06	fed_up_feelings	Mental health	0.0267909	5.16069	9099.71
irritabilityYes	-0.0642971	-0.120247	-0.00834673	0.937726	0.886701	0.991688	0.024554	0.0415276	irritability	Mental health	0.0283454	-2.26835	171.636
baseline_disease_indicator1:irritabilityYes	0.116264	0.0549981	0.177529	1.12329	1.05654	1.19426	0.000213048	0.000631624	irritability	Mental health	0.0311909	3.72748	560.127
miserablenessYes	0.0331738	-0.0125634	0.0789109	1.03373	0.987515	1.08211	0.155111	0.212435	miserableness	Mental health	0.0233305	1.4219	5445.99
baseline_disease_indicator1:miserablenessYes	0.105919	0.0521726	0.159666	1.11173	1.05356	1.17312	0.000117157	0.000355706	miserableness	Mental health	0.0273893	3.86717	1008.92
mood_swingsYes	0.0727567	0.0281608	0.117353	1.07547	1.02856	1.12452	0.00138696	0.00320656	mood_swings	Mental health	0.022752	3.19782	19164.9
baseline_disease_indicator1:mood_swingsYes	0.0837938	0.0323118	0.135276	1.0874	1.03284	1.14485	0.00142348	0.0032562	mood_swings	Mental health	0.0262653	3.19029	20124.7
nervesYes	0.0560921	0.00044168	0.111743	1.0577	1.00044	1.11822	0.0482093	0.0773806	nerves	Mental health	0.0283924	1.97561	27922.6
baseline_disease_indicator1:nervesYes	0.0505025	-0.0130753	0.11408	1.0518	0.98701	1.12084	0.119494	0.170127	nerves	Mental health	0.0324369	1.55695	28219.9
nervousYes	0.08228	0.0288531	0.135707	1.08576	1.02927	1.14535	0.0025504	0.00568197	nervous	Mental health	0.0272497	3.01949	3484.34
baseline_disease_indicator1:nervousYes	-0.0265204	-0.0873231	0.0342824	0.973828	0.916381	1.03488	0.392602	0.471122	nervous	Mental health	0.0310208	-0.854924	22974.3
neuroticism	0.0226849	-0.00018057	0.0455504	1.02294	0.999819	1.0466	0.0518366	0.08123	neuroticism	Mental health	0.0116651	1.94467	12478.7
baseline_disease_indicator1:neuroticism	0.0487624	0.0226333	0.0748916	1.04997	1.02289	1.07777	0.000255118	0.000747555	neuroticism	Mental health	0.0133303	3.65802	13779.2
risk_takingYes	0.0369058	-0.0134654	0.0872771	1.0376	0.986625	1.0912	0.150869	0.207754	risk_taking	Mental health	0.0256781	1.43725	1416.14
baseline_disease_indicator1:risk_takingYes	0.0553853	-0.00382181	0.114592	1.05695	0.996185	1.12142	0.0666793	0.100618	risk_taking	Mental health	0.0301449	1.8373	577.113
tenseYes	0.0740473	0.0118078	0.136287	1.07686	1.01188	1.14601	0.0197379	0.0343058	tense	Mental health	0.0317346	2.33333	1842.97
baseline_disease_indicator1:tenseYes	0.021965	-0.0481749	0.092105	1.02221	0.952967	1.09648	0.539236	0.61767	tense	Mental health	0.0357712	0.614043	2856.34
tenseness_freq	0.184378	0.0852031	0.283553	1.20247	1.08894	1.32784	0.000435731	0.001132	tenseness_freq	Mental health	0.0496154	3.71615	62.1531
baseline_disease_indicator1:tenseness_freq	0.222408	0.128202	0.316613	1.24908	1.13678	1.37247	3.74674e-06	1.47528e-05	tenseness_freq	Mental health	0.0480586	4.62784	8975.48
tiredness_freq	0.203835	0.135677	0.271994	1.2261	1.14531	1.31258	8.60962e-09	4.93096e-08	tiredness_freq	Mental health	0.0346721	5.87895	407.035
baseline_disease_indicator1:tiredness_freq	0.356071	0.283132	0.429011	1.42771	1.32728	1.53574	4.74051e-21	7.02711e-20	tiredness_freq	Mental health	0.0371808	9.57675	1321.47
unenthusiasm_freq	0.341267	0.258215	0.424319	1.40673	1.29462	1.52855	1.21383e-15	1.17648e-14	unenthusiasm_freq	Mental health	0.0423529	8.0577	2394.71
baseline_disease_indicator1:unenthusiasm_freq	0.172583	0.0789427	0.266223	1.18837	1.08214	1.30503	0.000316066	0.000875259	unenthusiasm_freq	Mental health	0.0477027	3.61788	783.563
worry_embarassmentYes	-0.089303	-0.133606	-0.0450003	0.914568	0.874935	0.955997	7.8061e-05	0.000245892	worry_embarassment	Mental health	0.0226027	-3.95099	22845.9
baseline_disease_indicator1:worry_embarassmentYes	0.0048081	-0.0467761	0.0563923	1.00482	0.954301	1.05801	0.855034	0.901542	worry_embarassment	Mental health	0.0263165	0.182703	13002.8
fast_driving	-0.295436	-0.362917	-0.227955	0.744207	0.695644	0.79616	9.93327e-18	1.13781e-16	fast_driving	Physical activity	0.0344279	-8.5813	24284.7
baseline_disease_indicator1:fast_driving	-0.0607081	-0.14031	0.0188934	0.941098	0.869089	1.01907	0.134969	0.188957	fast_driving	Physical activity	0.0406119	-1.49484	26086.2
gymYes	-0.204882	-0.254224	-0.15554	0.814744	0.775518	0.855953	4.1475e-16	4.18068e-15	gym	Physical activity	0.0251741	-8.1386	30852.9
baseline_disease_indicator1:gymYes	-0.148972	-0.208364	-0.0895811	0.861593	0.811912	0.914314	8.85984e-07	3.7842e-06	gym	Physical activity	0.0303011	-4.91641	30960.8
IPAQ_activity_group	-0.10764	-0.151272	-0.0640081	0.897951	0.859614	0.937997	1.41077e-06	5.92523e-06	IPAQ_activity_group	Physical activity	0.022248	-4.83818	1995.94
baseline_disease_indicator1:IPAQ_activity_group	-0.210684	-0.260447	-0.160921	0.81003	0.770707	0.851359	1.29833e-16	1.36324e-15	IPAQ_activity_group	Physical activity	0.0253842	-8.29983	5519.23
LTPA	-0.176283	-0.228176	-0.124389	0.838381	0.795984	0.883036	8.69162e-11	6.08413e-10	LTPA	Physical activity	0.026391	-6.67965	374.122
baseline_disease_indicator1:LTPA	-0.207469	-0.271372	-0.143566	0.812639	0.762333	0.866264	2.05087e-09	1.36005e-08	LTPA	Physical activity	0.0323176	-6.41968	137.705
OPA	-0.142119	-0.182286	-0.101951	0.867518	0.833363	0.903073	4.14353e-12	2.98334e-11	OPA	Physical activity	0.0204931	-6.93495	30883.6
baseline_disease_indicator1:OPA	-0.0692211	-0.117565	-0.0208771	0.93312	0.889083	0.979339	0.00501189	0.010104	OPA	Physical activity	0.0246648	-2.80647	30629.7
sedentary	0.0960912	0.0565569	0.135626	1.10086	1.05819	1.14525	1.91375e-06	7.90597e-06	sedentary	Physical activity	0.0201693	4.76423	14771.7
baseline_disease_indicator1:sedentary	0.0674956	0.0217093	0.113282	1.06983	1.02195	1.11995	0.00386315	0.00825011	sedentary	Physical activity	0.0233596	2.88942	22873.8
daytime_sound_average	0.0270157	0.00550472	0.0485267	1.02738	1.00552	1.04972	0.0138367	0.0250853	daytime_sound_average	Physical environment	0.0109747	2.46163	27753.3
baseline_disease_indicator1:daytime_sound_average	0.00151462	-0.0233725	0.0264018	1.00152	0.976898	1.02675	0.905048	0.921413	daytime_sound_average	Physical environment	0.0126972	0.119288	25622.9
domestic_garden_buffer_300m	-0.0227363	-0.0443294	-0.00114328	0.97752	0.956639	0.998857	0.0390433	0.0643066	domestic_garden_buffer_300m	Physical environment	0.0110166	-2.06382	31001.6
baseline_disease_indicator1:domestic_garden_buffer_300m	-0.018888	-0.0439182	0.00614219	0.981289	0.957032	1.00616	0.139133	0.19371	domestic_garden_buffer_300m	Physical environment	0.0127702	-1.47907	27627.1
evening_sound_average	0.0270437	0.005532	0.0485554	1.02741	1.00555	1.04975	0.0137418	0.0250853	evening_sound_average	Physical environment	0.0109751	2.4641	27610.9
baseline_disease_indicator1:evening_sound_average	0.00149115	-0.023404	0.0263863	1.00149	0.976868	1.02674	0.906542	0.921413	evening_sound_average	Physical environment	0.0127012	0.117402	24489.3
greenspace_buffer_1000m	-0.0588671	-0.0814556	-0.0362785	0.942832	0.921774	0.964372	3.27595e-07	1.52878e-06	greenspace_buffer_1000m	Physical environment	0.0115245	-5.10798	30182.8
baseline_disease_indicator1:greenspace_buffer_1000m	-0.0468046	-0.0726454	-0.0209638	0.954274	0.929931	0.979254	0.000385785	0.00103423	greenspace_buffer_1000m	Physical environment	0.0131835	-3.55024	19497
greenspace_buffer_300m	-0.0399337	-0.0618891	-0.0179783	0.960853	0.939987	0.982182	0.000364371	0.000987328	greenspace_buffer_300m	Physical environment	0.0112015	-3.56504	30085.2
baseline_disease_indicator1:greenspace_buffer_300m	-0.0334844	-0.0590783	-0.00789051	0.96707	0.942633	0.992141	0.0103435	0.0202059	greenspace_buffer_300m	Physical environment	0.0130576	-2.56436	20650.1
natural_environment_buffer_1000m	-0.0683775	-0.091126	-0.0456289	0.933908	0.912903	0.955396	3.86913e-09	2.43755e-08	natural_environment_buffer_1000m	Physical environment	0.0116061	-5.8915	29092.4
baseline_disease_indicator1:natural_environment_buffer_1000m	-0.0512876	-0.0772739	-0.0253013	0.950005	0.925636	0.975016	0.000109924	0.000337815	natural_environment_buffer_1000m	Physical environment	0.0132576	-3.86856	15665.6
natural_environment_buffer_300m	-0.0472153	-0.0693249	-0.0251056	0.953882	0.933023	0.975207	2.85105e-05	9.45348e-05	natural_environment_buffer_300m	Physical environment	0.0112802	-4.18567	30932.8
baseline_disease_indicator1:natural_environment_buffer_300m	-0.0354925	-0.0612414	-0.00974369	0.96513	0.940596	0.990304	0.0069016	0.0138032	natural_environment_buffer_300m	Physical environment	0.0131368	-2.70176	27701.1
night_sound_average	0.0270394	0.00552584	0.0485529	1.02741	1.00554	1.04975	0.013765	0.0250853	night_sound_average	Physical environment	0.010976	2.4635	27383.4
baseline_disease_indicator1:night_sound_average	0.00150758	-0.0233827	0.0263978	1.00151	0.976889	1.02675	0.905499	0.921413	night_sound_average	Physical environment	0.0126987	0.118719	25188.4
NO_2010	0.0826887	0.0615913	0.103786	1.0862	1.06353	1.10936	1.61803e-14	1.40601e-13	NO_2010	Physical environment	0.0107637	7.6822	26378.7
baseline_disease_indicator1:NO_2010	0.0245077	0.000955102	0.0480602	1.02481	1.00096	1.04923	0.0414066	0.0668876	NO_2010	Physical environment	0.012016	2.03959	17379.4
NO2_2005	0.121488	0.0960127	0.146962	1.12918	1.10077	1.15831	1.00579e-20	1.40811e-19	NO2_2005	Physical environment	0.0129967	9.34757	16969.7
baseline_disease_indicator1:NO2_2005	0.0496092	0.0236087	0.0756097	1.05086	1.02389	1.07854	0.000184711	0.000554134	NO2_2005	Physical environment	0.0132649	3.7399	16710.1
NO2_2006	0.113529	0.0886026	0.138455	1.12022	1.09265	1.1485	4.68121e-19	6.20876e-18	NO2_2006	Physical environment	0.012717	8.92731	23208.7
baseline_disease_indicator1:NO2_2006	0.050938	0.025134	0.0767419	1.05226	1.02545	1.07976	0.000109461	0.000337815	NO2_2006	Physical environment	0.0131649	3.86924	24264.1
NO2_2007	0.126338	0.10035	0.152327	1.13467	1.10556	1.16454	1.75242e-21	2.76007e-20	NO2_2007	Physical environment	0.0132589	9.52855	22295.9
baseline_disease_indicator1:NO2_2007	0.0484412	0.0224387	0.0744436	1.04963	1.02269	1.07728	0.000261316	0.000754215	NO2_2007	Physical environment	0.0132661	3.6515	21938
NO2_2010	0.0962303	0.0735985	0.118862	1.10101	1.07637	1.12621	8.21443e-17	9.00016e-16	NO2_2010	Physical environment	0.0115465	8.33417	24184.5
baseline_disease_indicator1:NO2_2010	0.0429682	0.0179766	0.0679597	1.0439	1.01814	1.07032	0.000753497	0.00180839	NO2_2010	Physical environment	0.0127499	3.37007	14155.7
PM10_2007	0.136765	0.110737	0.162792	1.14656	1.1171	1.17679	7.92317e-25	1.42617e-23	PM10_2007	Physical environment	0.013279	10.2993	25920.2
baseline_disease_indicator1:PM10_2007	0.0463915	0.0201373	0.0726456	1.04748	1.02034	1.07535	0.0005341	0.00134593	PM10_2007	Physical environment	0.0133947	3.46343	29101.1
PM10_2010	0.0314234	0.00967482	0.053172	1.03192	1.00972	1.05461	0.00463048	0.00948684	PM10_2010	Physical environment	0.0110956	2.83205	16892.1
baseline_disease_indicator1:PM10_2010	0.0162196	-0.00881778	0.041257	1.01635	0.991221	1.04212	0.204181	0.266599	PM10_2010	Physical environment	0.0127737	1.26977	20682.5
PM2.5_2010	0.0831671	0.0611751	0.105159	1.08672	1.06309	1.11089	1.27343e-13	9.43839e-13	PM2.5_2010	Physical environment	0.0112202	7.41227	30816.1
baseline_disease_indicator1:PM2.5_2010	0.040348	0.0155415	0.0651545	1.04117	1.01566	1.06732	0.00143428	0.0032562	PM2.5_2010	Physical environment	0.0126559	3.18808	21117.1
PM2.5_absorbance_2010	0.0598093	0.0371753	0.0824434	1.06163	1.03787	1.08594	2.25181e-07	1.11266e-06	PM2.5_absorbance_2010	Physical environment	0.0115473	5.17949	16058
baseline_disease_indicator1:PM2.5_absorbance_2010	0.0298613	0.00484254	0.0548801	1.03031	1.00485	1.05641	0.0193251	0.0340553	PM2.5_absorbance_2010	Physical environment	0.0127629	2.3397	7554.22
population_densityRural	-0.116849	-0.179607	-0.0540905	0.88972	0.835598	0.947346	0.000263377	0.000754215	population_density	Physical environment	0.0320187	-3.6494	25761.4
baseline_disease_indicator1:population_densityRural	-0.0488789	-0.122786	0.025028	0.952296	0.884453	1.02534	0.19488	0.25712	population_density	Physical environment	0.0377058	-1.29632	18120.6
road_length_sum_100m	0.0196406	-0.0021101	0.0413913	1.01983	0.997892	1.04226	0.076755	0.114451	road_length_sum_100m	Physical environment	0.011097	1.76989	29597.8
baseline_disease_indicator1:road_length_sum_100m	0.00526055	-0.019675	0.0301961	1.00527	0.980517	1.03066	0.67924	0.757383	road_length_sum_100m	Physical environment	0.0127218	0.413505	25635.9
sound_average_16hr	0.0270676	0.00555445	0.0485807	1.02744	1.00557	1.04978	0.0136649	0.0250853	sound_average_16hr	Physical environment	0.0109758	2.46611	27365
baseline_disease_indicator1:sound_average_16hr	0.00148692	-0.0234032	0.0263771	1.00149	0.976868	1.02673	0.906788	0.921413	sound_average_16hr	Physical environment	0.0126987	0.117092	25124.6
sound_average_24hr	0.0270595	0.00554666	0.0485724	1.02743	1.00556	1.04977	0.0136917	0.0250853	sound_average_24hr	Physical environment	0.0109757	2.46541	27440.9
baseline_disease_indicator1:sound_average_24hr	0.00151357	-0.0233758	0.0264029	1.00151	0.976895	1.02675	0.905122	0.921413	sound_average_24hr	Physical environment	0.0126983	0.119195	25263.2
traffic_load_major_roads	0.0215374	-0.000316368	0.0433912	1.02177	0.999684	1.04435	0.0534099	0.0825618	traffic_load_major_roads	Physical environment	0.0111496	1.93167	30853.1
baseline_disease_indicator1:traffic_load_major_roads	0.00532868	-0.0196921	0.0303494	1.00534	0.980501	1.03081	0.676366	0.757383	traffic_load_major_roads	Physical environment	0.0127654	0.417431	30543.9
number_sex_partners	0.0148874	0.00661991	0.0231548	1.015	1.00664	1.02342	0.000441604	0.00113555	number_sex_partners	Sexual history	0.00420767	3.53815	486.197
baseline_disease_indicator1:number_sex_partners	0.000179718	-0.00986278	0.0102222	1.00018	0.990186	1.01027	0.971898	0.971898	number_sex_partners	Sexual history	0.00509572	0.0352684	220.744
same_sex_intercourseYes	0.159282	0.0336395	0.284924	1.17267	1.03421	1.32966	0.0129669	0.0243855	same_sex_intercourse	Sexual history	0.0641016	2.48483	29578
baseline_disease_indicator1:same_sex_intercourseYes	0.134306	-0.0117973	0.280409	1.14374	0.988272	1.32367	0.0715906	0.107386	same_sex_intercourse	Sexual history	0.0745406	1.80178	28867.1
sex_age_first	-0.0366788	-0.0604543	-0.0129034	0.963986	0.941337	0.987179	0.00257041	0.00568197	sex_age_first	Sexual history	0.0120982	-3.03176	454.194
baseline_disease_indicator1:sex_age_first	-0.0285757	-0.0556834	-0.0014679	0.971829	0.945838	0.998533	0.0388475	0.0643066	sex_age_first	Sexual history	0.0138081	-2.06949	737.689
chronotypeDefinitely a 'morning' person	0.057898	-0.00648322	0.122279	1.05961	0.993538	1.13007	0.0772729	0.114546	chronotype	Sleep	0.032337	1.79046	77.7495
chronotypeMore an 'evening' than a 'morning' person	0.0815788	0.0181128	0.145045	1.085	1.01828	1.15609	0.0125457	0.0237708	chronotype	Sleep	0.0317933	2.56591	66.6435
chronotypeDefinitely an 'evening' person	0.225088	0.137374	0.312803	1.25243	1.14726	1.36725	6.06798e-07	2.68269e-06	chronotype	Sleep	0.0446701	5.0389	653.257
baseline_disease_indicator1:chronotypeDefinitely a 'morning' person	0.0102919	-0.0593538	0.0799376	1.01035	0.942373	1.08322	0.771306	0.823598	chronotype	Sleep	0.0353715	0.290965	264.384
baseline_disease_indicator1:chronotypeMore an 'evening' than a 'morning' person	0.0645746	-0.00333772	0.132487	1.06671	0.996668	1.14166	0.062279	0.094544	chronotype	Sleep	0.0344861	1.87248	256.314
baseline_disease_indicator1:chronotypeDefinitely an 'evening' person	0.115519	0.0148696	0.216168	1.12246	1.01498	1.24131	0.0245413	0.0415276	chronotype	Sleep	0.0512639	2.25341	701.035
easy_wake	0.00899893	-0.0599118	0.0779097	1.00904	0.941848	1.08102	0.797984	0.844924	easy_wake	Sleep	0.0351576	0.25596	26931.8
baseline_disease_indicator1:easy_wake	-0.377471	-0.455039	-0.299904	0.685593	0.634424	0.740889	1.74033e-21	2.76007e-20	easy_wake	Sleep	0.0395716	-9.53895	11222.2
nap	0.20719	0.156309	0.258071	1.23022	1.16919	1.29443	1.50217e-15	1.40203e-14	nap	Sleep	0.025959	7.98141	27740.1
baseline_disease_indicator1:nap	0.097373	0.0394894	0.155257	1.10227	1.04028	1.16796	0.000977697	0.00232434	nap	Sleep	0.0295316	3.29725	25445.5
sleep_difficulty	0.00761803	-0.0355406	0.0507766	1.00765	0.965084	1.05209	0.729367	0.791923	sleep_difficulty	Sleep	0.0220192	0.345971	31043.1
baseline_disease_indicator1:sleep_difficulty	0.130679	0.0806684	0.180689	1.1396	1.08401	1.19804	3.04687e-07	1.4487e-06	sleep_difficulty	Sleep	0.025515	5.12165	30953.4
sleep_hours_categorical<7 hours	0.0910962	0.0391185	0.143074	1.09537	1.03989	1.15382	0.000592951	0.00145072	sleep_hours_categorical	Sleep	0.0265187	3.43517	30975.3
sleep_hours_categorical>9 hours	0.21827	0.137844	0.298697	1.24392	1.1478	1.3481	1.04872e-07	5.39341e-07	sleep_hours_categorical	Sleep	0.0410331	5.31937	30023.6
baseline_disease_indicator1:sleep_hours_categorical<7 hours	0.0810281	0.0210674	0.140989	1.0844	1.02129	1.15141	0.00808406	0.0159155	sleep_hours_categorical	Sleep	0.0305915	2.64871	30834.9
baseline_disease_indicator1:sleep_hours_categorical>9 hours	0.161238	0.0720058	0.250471	1.17496	1.07466	1.28463	0.000398216	0.00105632	sleep_hours_categorical	Sleep	0.0455256	3.54171	26990.5
snoringYes	-0.00322895	-0.0508223	0.0443644	0.996776	0.950448	1.04536	0.894054	0.921413	snoring	Sleep	0.0242358	-0.133231	625.587
baseline_disease_indicator1:snoringYes	-0.148853	-0.204078	-0.0936272	0.861696	0.815399	0.910622	1.71201e-07	8.62852e-07	snoring	Sleep	0.0281167	-5.29411	567.739
ever_smokedYes	0.304165	0.257809	0.350521	1.35549	1.29409	1.41981	1.05718e-37	2.22009e-36	ever_smoked	Smoking	0.0236501	12.861	19729.5
baseline_disease_indicator1:ever_smokedYes	0.0150284	-0.0397718	0.0698286	1.01514	0.961009	1.07232	0.590886	0.670736	ever_smoked	Smoking	0.0279561	0.537571	9256.58
pack_years	0.317655	0.299256	0.336054	1.3739	1.34886	1.39941	4.32166e-59	1.8151e-57	pack_years	Smoking	0.00928005	34.2299	105.918
baseline_disease_indicator1:pack_years	-0.0881966	-0.108088	-0.0683055	0.915581	0.897549	0.933975	5.59759e-14	4.5503e-13	pack_years	Smoking	0.0100207	-8.80141	95.9468
pack_years_prop	0.312861	0.295491	0.330231	1.36733	1.34379	1.39129	5.01025e-186	4.20861e-184	pack_years_prop	Smoking	0.00885335	35.3381	1154.71
baseline_disease_indicator1:pack_years_prop	-0.0550954	-0.0779996	-0.0321913	0.946395	0.924965	0.968321	1.82994e-05	6.1486e-05	pack_years_prop	Smoking	0.0113336	-4.86123	40.1144
smoking_statusPrevious	0.216152	0.167282	0.265023	1.24129	1.18209	1.30346	4.56532e-18	5.47838e-17	smoking_status	Smoking	0.0249336	8.66913	30606.9
smoking_statusCurrent	0.921632	0.861701	0.981563	2.51339	2.36718	2.66863	1.02552e-196	1.29215e-194	smoking_status	Smoking	0.0305765	30.1419	30650.8
baseline_disease_indicator1:smoking_statusPrevious	0.0558208	-0.000896042	0.112538	1.05741	0.999104	1.11911	0.0537307	0.0825618	smoking_status	Smoking	0.0289365	1.92908	29766.8
baseline_disease_indicator1:smoking_statusCurrent	0.0597743	-0.0105881	0.130137	1.0616	0.989468	1.13898	0.0959042	0.139699	smoking_status	Smoking	0.0358984	1.66509	30272.2
tobacco	0.677648	0.635383	0.719912	1.96924	1.88775	2.05425	2.08292e-213	5.24897e-211	tobacco	Smoking	0.0215628	31.4267	30771.7
baseline_disease_indicator1:tobacco	-0.00761022	-0.0567804	0.0415599	0.992419	0.944802	1.04244	0.761616	0.816712	tobacco	Smoking	0.0250863	-0.303362	30371.5
confide_freq	-0.143892	-0.190981	-0.0968034	0.865981	0.826148	0.907734	2.1788e-09	1.40784e-08	confide_freq	Social support	0.0240221	-5.98999	9018.74
baseline_disease_indicator1:confide_freq	-0.0318987	-0.0868751	0.0230778	0.968605	0.916792	1.02335	0.255285	0.318051	confide_freq	Social support	0.0280315	-1.13796	1858.99
family_visit_freq	-0.210064	-0.31299	-0.107138	0.810533	0.731258	0.898402	6.34352e-05	0.00020235	family_visit_freq	Social support	0.0525117	-4.00033	25310.3
baseline_disease_indicator1:family_visit_freq	-0.0980042	-0.215322	0.0193139	0.906645	0.806282	1.0195	0.101565	0.146253	family_visit_freq	Social support	0.0598549	-1.63736	30502.3
lonelinessYes	0.171251	0.112208	0.230294	1.18679	1.11875	1.25897	1.33643e-08	7.484e-08	loneliness	Social support	0.0301215	5.68535	11804.1
baseline_disease_indicator1:lonelinessYes	0.159807	0.0930543	0.226559	1.17328	1.09752	1.25428	2.73155e-06	1.11024e-05	loneliness	Social support	0.0340538	4.69278	9854.56
religious_groupYes	-0.0793599	-0.141547	-0.0171727	0.923707	0.868014	0.982974	0.0123792	0.0236329	religious_group	Social support	0.0317275	-2.5013	30325.1
baseline_disease_indicator1:religious_groupYes	-0.0468019	-0.118963	0.0253594	0.954276	0.88784	1.02568	0.203655	0.266599	religious_group	Social support	0.0368161	-1.27124	28335
death_partnerYes	0.10134	-0.0665265	0.269206	1.10665	0.935638	1.30893	0.236713	0.299758	death_partner	Stressful life events	0.0856444	1.18326	30853.2
baseline_disease_indicator1:death_partnerYes	0.0719684	-0.115922	0.259859	1.07462	0.890545	1.29675	0.452802	0.530726	death_partner	Stressful life events	0.0958605	0.750762	30841.1
financial_difficultyYes	0.215567	0.14254	0.288594	1.24057	1.1532	1.33455	7.48442e-09	4.49065e-08	financial_difficulty	Stressful life events	0.0372531	5.78655	7240.81
baseline_disease_indicator1:financial_difficultyYes	0.167304	0.0854327	0.249176	1.18211	1.08919	1.28297	6.21838e-05	0.000200901	financial_difficulty	Stressful life events	0.0417686	4.0055	15004.7
relative_illness_injury_assaultYes	-0.0149167	-0.0886734	0.0588399	0.985194	0.915144	1.06061	0.691781	0.765364	relative_illness_injury_assault	Stressful life events	0.0376252	-0.396456	7098.96
baseline_disease_indicator1:relative_illness_injury_assaultYes	-0.0912172	-0.178383	-0.00405182	0.912819	0.836622	0.995956	0.0402613	0.0658821	relative_illness_injury_assault	Stressful life events	0.0444691	-2.05125	14136.7
facial_agingOlder than you are	0.405458	0.232664	0.578253	1.49999	1.26196	1.78292	8.24042e-06	3.14634e-05	facial_aging	Sun exposure	0.0873532	4.6416	131.906
facial_agingAbout your age	0.139039	0.0851418	0.192937	1.14917	1.08887	1.21281	6.56818e-07	2.85376e-06	facial_aging	Sun exposure	0.0273955	5.07526	320.729
baseline_disease_indicator1:facial_agingOlder than you are	0.210719	0.0378613	0.383576	1.23456	1.03859	1.46752	0.0168842	0.0299634	facial_aging	Sun exposure	0.0881904	2.38936	29152.2
baseline_disease_indicator1:facial_agingAbout your age	0.067412	0.00562202	0.129202	1.06974	1.00564	1.13792	0.0325762	0.0543656	facial_aging	Sun exposure	0.0314256	2.14513	379.873
skin_tan_ease	-0.00439567	-0.0547688	0.0459775	0.995614	0.946704	1.04705	0.864188	0.907398	skin_tan_ease	Sun exposure	0.0256983	-0.171049	11259.2
baseline_disease_indicator1:skin_tan_ease	-0.0415699	-0.0999233	0.0167835	0.959282	0.904907	1.01693	0.162587	0.22028	skin_tan_ease	Sun exposure	0.0297629	-1.3967	3668.75
sun_protection_use	-0.216154	-0.271589	-0.16072	0.805611	0.762167	0.851531	2.31237e-14	1.94239e-13	sun_protection_use	Sun exposure	0.02828	-7.64337	9910.05
baseline_disease_indicator1:sun_protection_use	-0.0505103	-0.113498	0.0124773	0.950744	0.892706	1.01256	0.116009	0.166103	sun_protection_use	Sun exposure	0.0321345	-1.57184	14810
calcium_supplementsYes	-0.0746561	-0.169739	0.0204272	0.928063	0.843885	1.02064	0.123825	0.174324	calcium_supplements	Supplements	0.0485108	-1.53896	29677.5
baseline_disease_indicator1:calcium_supplementsYes	0.188279	0.0822495	0.294308	1.20717	1.08573	1.3422	0.000501254	0.00127592	calcium_supplements	Supplements	0.0540951	3.48051	26686.7
fish_oil_supplementsYes	-0.11293	-0.160621	-0.06524	0.893213	0.851615	0.936843	3.54304e-06	1.41722e-05	fish_oil_supplements	Supplements	0.0243257	-4.64244	4418.08
baseline_disease_indicator1:fish_oil_supplementsYes	-0.123602	-0.178729	-0.0684758	0.883731	0.836333	0.933816	1.12534e-05	3.93871e-05	fish_oil_supplements	Supplements	0.0281204	-4.39548	5706.78
folate_supplementsYes	0.257849	0.0973989	0.418299	1.29414	1.1023	1.51937	0.00163511	0.00367899	folate_supplements	Supplements	0.0818604	3.14986	29467
baseline_disease_indicator1:folate_supplementsYes	0.103712	-0.0710382	0.278462	1.10928	0.931426	1.3211	0.244733	0.308364	folate_supplements	Supplements	0.089156	1.16326	28668.6
glucosamine_supplementsYes	-0.158475	-0.215766	-0.101184	0.853444	0.805924	0.903766	6.0174e-08	3.22635e-07	glucosamine_supplements	Supplements	0.0292271	-5.42219	10533.5
baseline_disease_indicator1:glucosamine_supplementsYes	-0.173264	-0.24034	-0.106188	0.840915	0.78636	0.899255	4.25543e-07	1.94976e-06	glucosamine_supplements	Supplements	0.0342146	-5.06404	4887.36
iron_supplementsYes	0.0786534	-0.0503136	0.20762	1.08183	0.950931	1.23075	0.23195	0.295209	iron_supplements	Supplements	0.0657981	1.19538	30976.5
baseline_disease_indicator1:iron_supplementsYes	0.332872	0.186451	0.479293	1.39497	1.20497	1.61493	8.3824e-06	3.15278e-05	iron_supplements	Supplements	0.0747031	4.45593	30968.6
multivitamin_supplementsYes	-0.0639268	-0.117671	-0.0101824	0.938074	0.888988	0.989869	0.0197395	0.0343058	multivitamin_supplements	Supplements	0.0274199	-2.33141	26231.3
baseline_disease_indicator1:multivitamin_supplementsYes	0.00436127	-0.0587374	0.0674599	1.00437	0.942954	1.06979	0.892237	0.921413	multivitamin_supplements	Supplements	0.0321923	0.135476	25806.2
vitamin_B_supplementsYes	0.0916461	-0.0168088	0.200101	1.09598	0.983332	1.22153	0.0976776	0.141464	vitamin_B_supplements	Supplements	0.0553325	1.65628	25263.1
baseline_disease_indicator1:vitamin_B_supplementsYes	0.186723	0.0639095	0.309537	1.20529	1.066	1.36279	0.00288502	0.00632196	vitamin_B_supplements	Supplements	0.0626582	2.98003	24496.1

## Sheet: SF7 - Survival time exclusion o
Exposure	Beta	Beta_2.5%	Beta_97.5%	Hazard.Ratio	HR_2.5%	HR_97.5%	p.value	FDR	Variable	Category	std.error	statistic	df
bread_fiber	-0.094569	-0.123336	-0.0658018	0.909765	0.883967	0.936316	1.20272e-10	1.94286e-10	bread_fiber		0.0146762	-6.44371	14470.7
cereal_fiber	-0.238283	-0.268669	-0.207898	0.787979	0.764397	0.81229	1.38718e-51	5.14073e-51	cereal_fiber		0.0154973	-15.3758	3308.85
alcohol_freqOnce or twice a week	-0.0718605	-0.118782	-0.024939	0.930661	0.888001	0.975369	0.0026866	0.00289326	alcohol_freq	Alcohol	0.0239385	-3.00188	19353.1
alcohol_freqThree or four times a week	-0.168668	-0.217108	-0.120229	0.844789	0.804843	0.886718	9.04898e-12	1.50023e-11	alcohol_freq	Alcohol	0.0247131	-6.82506	19353.1
alcohol_freqDaily or almost daily	0.0119897	-0.0355034	0.0594828	1.01206	0.965119	1.06129	0.620728	0.625694	alcohol_freq	Alcohol	0.0242301	0.494827	19348.8
cheese	-0.0653122	-0.0966298	-0.0339947	0.936775	0.907892	0.966577	5.07822e-05	5.97996e-05	cheese	Diet	0.0159253	-4.10115	362.82
diet_variation	0.117034	0.0876041	0.146464	1.12416	1.09156	1.15773	8.43769e-15	1.51879e-14	diet_variation	Diet	0.0150104	7.79685	3540.9
oily_fish	-0.118189	-0.149547	-0.0868304	0.888528	0.861098	0.916833	1.67866e-13	2.89741e-13	oily_fish	Diet	0.0159963	-7.38849	6230.08
poultry	-0.132146	-0.165253	-0.09904	0.876213	0.847679	0.905706	5.32907e-15	9.73135e-15	poultry	Diet	0.01689	-7.82395	14864.3
processed_meat	0.160937	0.130693	0.19118	1.17461	1.13962	1.21068	2.03245e-25	4.57301e-25	processed_meat	Diet	0.0154297	10.4303	25130.9
red_meat	0.0839152	0.0535448	0.114286	1.08754	1.055	1.12107	6.38557e-08	9.3556e-08	red_meat	Diet	0.0154911	5.41699	4387.58
salt	0.235229	0.205141	0.265317	1.2652	1.2277	1.30384	9.11155e-53	3.7034e-52	salt	Diet	0.0153508	15.3236	25695.2
tea	-0.0428367	-0.0690241	-0.0166494	0.958068	0.933304	0.983488	0.00134659	0.00147539	tea	Diet	0.0133605	-3.20623	24585.8
total_fruit	-0.130404	-0.154998	-0.105809	0.877741	0.856417	0.899596	3.63731e-25	7.90174e-25	total_fruit	Diet	0.0125468	-10.3934	9390.34
total_veg	-0.0833909	-0.110645	-0.0561365	0.919991	0.895256	0.94541	2.08474e-09	3.28346e-09	total_veg	Diet	0.0139035	-5.99785	8152.14
water	0.0567405	0.0312652	0.0822159	1.05838	1.03176	1.08569	1.28305e-05	1.58494e-05	water	Diet	0.0129956	4.36615	6899.68
birth_weight	-0.0342173	-0.0503472	-0.0180874	0.966361	0.950899	0.982075	0.000168409	0.00018946	birth_weight	Early life factors	0.00786923	-4.34824	27.6006
body_size_10yrs_oldThinner	0.0266876	-0.00210462	0.0554798	1.02705	0.997898	1.05705	0.0691712	0.0714392	body_size_10yrs_old	Early life factors	0.0146465	1.82211	407.283
body_size_10yrs_oldPlumper	0.189942	0.154659	0.225225	1.20918	1.16726	1.2526	7.37379e-26	1.68927e-25	body_size_10yrs_old	Early life factors	0.0179991	10.5529	7750.61
breastfedYes	-0.0572328	-0.0848646	-0.029601	0.944374	0.918637	0.970833	5.20449e-05	6.0719e-05	breastfed	Early life factors	0.0140802	-4.06477	952.837
height_10yrs_oldShorter	-0.00450294	-0.0380776	0.0290717	0.995507	0.962638	1.0295	0.792351	0.792351	height_10yrs_old	Early life factors	0.0170974	-0.263371	630.819
height_10yrs_oldTaller	0.0869592	0.0574161	0.116502	1.09085	1.0591	1.12356	8.14573e-09	1.23658e-08	height_10yrs_old	Early life factors	0.0150717	5.7697	11517.3
maternal_smokingYes	0.127129	0.0985375	0.155721	1.13556	1.10356	1.1685	2.54124e-17	5.00307e-17	maternal_smoking	Early life factors	0.0145581	8.73255	592.159
computer_games	0.125422	0.091268	0.159576	1.13363	1.09556	1.17301	6.28608e-13	1.05606e-12	computer_games	Electronics use	0.017425	7.19782	25664.8
mobile_phone_2yrsYes, use is now less frequent	0.0875879	0.0458891	0.129287	1.09154	1.04696	1.13802	6.25711e-05	7.16724e-05	mobile_phone_2yrs	Electronics use	0.0210423	4.16246	110.507
mobile_phone_2yrsYes, use is now more frequent	-0.0449546	-0.12388	0.033971	0.956041	0.883486	1.03455	0.216807	0.222095	mobile_phone_2yrs	Electronics use	0.0328781	-1.36731	6.51779
mobile_phone_2yrsI didn't use a mobile phone two years ago	0.118868	0.0283914	0.209344	1.12622	1.0288	1.23287	0.010038	0.0104528	mobile_phone_2yrs	Electronics use	0.0461471	2.57584	3705.73
mobile_phone_duration	-0.134851	-0.161892	-0.107811	0.873846	0.850533	0.897798	1.59043e-22	3.39652e-22	mobile_phone_duration	Electronics use	0.0137958	-9.77479	24159.5
employedYes	-0.381843	-0.413628	-0.350058	0.682602	0.661247	0.704647	2.6129e-121	3.29225e-120	employed	Employment	0.0162161	-23.5471	25627.4
unemployedYes	0.531658	0.446406	0.61691	1.70175	1.56269	1.85319	2.89994e-34	7.77431e-34	unemployed	Employment	0.0434947	12.2235	25642.4
accommodation_typeA flat, maisonette or apartment	0.549385	0.509381	0.589388	1.73219	1.66426	1.80288	2.18459e-157	3.93226e-156	accommodation_type	Household	0.0204093	26.9184	25350.2
accommodation_typeMobile or temporary structure (i.e. caravan)	0.160395	-0.123205	0.443994	1.17397	0.884082	1.55892	0.267637	0.271954	accommodation_type	Household	0.144689	1.10854	25354.9
gas_hob_heatYes	-0.0676931	-0.0939675	-0.0414187	0.934547	0.910312	0.959427	4.48027e-07	6.20345e-07	gas_hob_heat	Household	0.0134042	-5.05016	11831.2
hshld_income	-0.777734	-0.833319	-0.72215	0.459446	0.434604	0.485707	3.19998e-28	7.90583e-28	hshld_income	Household	0.0275103	-28.2707	40.3637
hshld_number	-0.166599	-0.186038	-0.14716	0.846539	0.830242	0.863156	5.47715e-63	2.556e-62	hshld_number	Household	0.00991761	-16.7983	25509.7
hshld_parentsYes	0.397803	0.304733	0.490873	1.48855	1.35626	1.63374	5.66932e-17	1.09898e-16	hshld_parents	Household	0.0474834	8.37774	25540.4
hshld_partnerYes	-0.433299	-0.459639	-0.406959	0.648367	0.631512	0.665672	1.40972e-223	3.55249e-222	hshld_partner	Household	0.0134384	-32.2433	25383
hshld_siblingsYes	0.512418	0.377466	0.64737	1.66932	1.45858	1.91051	1.02141e-13	1.81263e-13	hshld_siblings	Household	0.068851	7.44241	25602.8
hshld_vehicles	-0.90702	-0.96017	-0.85387	0.403725	0.382828	0.425764	2.84356e-215	5.97148e-214	hshld_vehicles	Household	0.0271092	-33.458	3789.37
oil_central_heatYes	-0.302284	-0.417547	-0.187021	0.739128	0.65866	0.829426	5.32391e-07	7.29145e-07	oil_central_heat	Household	0.0584816	-5.16888	217.589
open_fire_heatYes	-0.178096	-0.229453	-0.12674	0.836862	0.794969	0.880963	2.15503e-11	3.52642e-11	open_fire_heat	Household	0.0261564	-6.8089	683.842
own_or_rentOwn with a mortgage	0.0717449	0.03695	0.10654	1.07438	1.03764	1.11242	5.42306e-05	6.26886e-05	own_or_rent	Household	0.0177447	4.04316	2664.95
own_or_rentRent - from local authority, local council, housing association	0.862277	0.821258	0.903295	2.36855	2.27336	2.46772	0	0	own_or_rent	Household	0.0209246	41.2088	7428.86
own_or_rentRent - from private landlord or letting agency	0.572971	0.502268	0.643673	1.77353	1.65246	1.90346	1.0058e-42	3.16826e-42	own_or_rent	Household	0.0359399	15.9425	326.524
own_or_rentPay part rent and part mortgage (shared ownership)	0.513482	0.298683	0.728281	1.6711	1.34808	2.07152	2.80644e-06	3.68345e-06	own_or_rent	Household	0.109588	4.68556	25400.8
own_or_rentLive in accommodation rent free	0.292041	0.147603	0.436478	1.33916	1.15905	1.54725	7.41919e-05	8.42179e-05	own_or_rent	Household	0.0736904	3.96308	25324.7
years_at_address	-0.0299643	-0.0417997	-0.0181289	0.97048	0.959062	0.982034	7.00968e-07	9.49699e-07	years_at_address	Household	0.0060383	-4.96237	24833.6
townsend_deprivation_index	0.23917	0.226523	0.251817	1.27019	1.25423	1.28636	5.55431e-293	1.74961e-291	townsend_deprivation_index	Material deprivation	0.00645237	37.067	25525.8
depressed_mood_freq	0.494718	0.452779	0.536657	1.64004	1.57268	1.71028	4.91316e-116	5.6278e-115	depressed_mood_freq	Mental health	0.0213958	23.1222	13494
fed_up_feelingsYes	0.278132	0.252652	0.303612	1.32066	1.28744	1.35474	4.72309e-97	4.25078e-96	fed_up_feelings	Mental health	0.012997	21.3998	4727.89
irritabilityYes	0.0522936	0.0236802	0.080907	1.05369	1.02396	1.08427	0.00035329	0.000393933	irritability	Mental health	0.0145784	3.58706	860.311
miserablenessYes	0.147277	0.121773	0.172781	1.15867	1.1295	1.18861	1.77884e-29	4.48267e-29	miserableness	Mental health	0.0130105	11.3198	7780.73
mood_swingsYes	0.181383	0.1559	0.206866	1.19887	1.16871	1.22982	9.87105e-42	3.03354e-41	mood_swings	Mental health	0.0129912	13.962	1493.79
nervesYes	0.137029	0.106931	0.167128	1.14686	1.11286	1.18191	5.64937e-19	1.12987e-18	nerves	Mental health	0.0153538	8.92481	6855.88
nervousYes	0.090365	0.0590841	0.121646	1.09457	1.06086	1.12935	3.52062e-08	5.2188e-08	nervous	Mental health	0.0158835	5.68923	252.785
neuroticism	0.0849627	0.0723679	0.0975574	1.08868	1.07505	1.10247	9.29007e-40	2.78702e-39	neuroticism	Mental health	0.00642567	13.2224	21685.3
risk_takingYes	0.0828421	0.0542534	0.111431	1.08637	1.05575	1.11788	1.5812e-08	2.37179e-08	risk_taking	Mental health	0.0145744	5.68406	1482.84
tenseYes	0.133214	0.100633	0.165794	1.14249	1.10587	1.18033	2.22045e-15	4.11436e-15	tense	Mental health	0.0166096	8.02026	1495.86
tenseness_freq	0.420629	0.341535	0.499723	1.52292	1.40711	1.64827	4.41215e-07	6.17701e-07	tenseness_freq	Mental health	0.0353179	11.9098	9.63923
tiredness_freq	0.550727	0.517818	0.583635	1.73451	1.67836	1.79254	1.46024e-89	1.14994e-88	tiredness_freq	Mental health	0.0167031	32.9716	232.197
unenthusiasm_freq	0.535766	0.494874	0.576659	1.70876	1.64029	1.78008	6.40581e-126	8.96813e-125	unenthusiasm_freq	Mental health	0.0208513	25.6946	1982.81
worry_embarassmentYes	-0.0786553	-0.104634	-0.0526768	0.924358	0.900654	0.948687	4.12655e-09	6.3408e-09	worry_embarassment	Mental health	0.0132352	-5.94289	826.277
fast_driving	-0.352604	-0.395624	-0.309583	0.702856	0.67326	0.733753	7.59136e-57	3.41611e-56	fast_driving	Physical activity	0.0219451	-16.0675	5681.98
gymYes	-0.307705	-0.337878	-0.277532	0.735132	0.713283	0.757652	3.25793e-88	2.4147e-87	gym	Physical activity	0.0153939	-19.9887	25582.4
IPAQ_activity_group	-0.276596	-0.30772	-0.245471	0.758361	0.735121	0.782336	6.84998e-17	1.30772e-16	IPAQ_activity_group	Physical activity	0.0151828	-18.2177	27.529
LTPA	-0.350322	-0.383615	-0.317029	0.704461	0.681394	0.72831	5.04575e-35	1.3821e-34	LTPA	Physical activity	0.0167412	-20.9257	83.789
OPA	-0.178374	-0.205569	-0.15118	0.836629	0.814184	0.859693	1.03794e-37	2.90624e-37	OPA	Physical activity	0.0138744	-12.8563	25486.8
sedentary	0.180492	0.1575	0.203484	1.19781	1.17058	1.22567	1.51135e-52	5.82074e-52	sedentary	Physical activity	0.0117288	15.3888	6741.45
daytime_sound_average	0.027153	0.0150808	0.0392252	1.02752	1.0152	1.04	1.0454e-05	1.30856e-05	daytime_sound_average	Physical environment	0.00615904	4.40863	21042
domestic_garden_buffer_300m	-0.0342507	-0.0471405	-0.0213609	0.966329	0.953953	0.978866	1.92571e-07	2.75727e-07	domestic_garden_buffer_300m	Physical environment	0.00657612	-5.20835	18514.5
evening_sound_average	0.0271568	0.015081	0.0392327	1.02753	1.0152	1.04001	1.04893e-05	1.30856e-05	evening_sound_average	Physical environment	0.00616089	4.40794	20312.6
greenspace_buffer_1000m	-0.1016	-0.115932	-0.0872678	0.903391	0.890536	0.916432	1.02759e-43	3.3199e-43	greenspace_buffer_1000m	Physical environment	0.00731205	-13.8949	22724.2
greenspace_buffer_300m	-0.0727577	-0.0862605	-0.0592549	0.929826	0.917355	0.942467	5.25239e-26	1.22556e-25	greenspace_buffer_300m	Physical environment	0.00688891	-10.5616	20129.4
natural_environment_buffer_1000m	-0.116544	-0.13093	-0.102157	0.889991	0.877279	0.902888	1.79404e-56	7.79481e-56	natural_environment_buffer_1000m	Physical environment	0.00733975	-15.8784	22821.3
natural_environment_buffer_300m	-0.0814802	-0.0950518	-0.0679087	0.921751	0.909326	0.934346	7.27853e-32	1.87162e-31	natural_environment_buffer_300m	Physical environment	0.00692395	-11.7679	19996.7
night_sound_average	0.0271778	0.0150991	0.0392564	1.02755	1.01521	1.04004	1.03764e-05	1.30856e-05	night_sound_average	Physical environment	0.0061623	4.41032	19658.8
NO_2010	0.10988	0.0979696	0.121791	1.11614	1.10293	1.12952	1.2556e-72	6.32824e-72	NO_2010	Physical environment	0.0060768	18.082	25535.9
NO2_2005	0.174685	0.156512	0.192859	1.19087	1.16942	1.21271	1.2467e-78	7.14016e-78	NO2_2005	Physical environment	0.00927201	18.8401	24950.1
NO2_2006	0.167302	0.149939	0.184665	1.18211	1.16176	1.20282	5.91748e-79	3.72801e-78	NO2_2006	Physical environment	0.00885824	18.8866	22728.9
NO2_2007	0.178441	0.159405	0.197478	1.19535	1.17281	1.21833	6.84966e-75	3.75242e-74	NO2_2007	Physical environment	0.00971222	18.3729	24665
NO2_2010	0.141054	0.127213	0.154895	1.15149	1.13566	1.16754	4.36069e-88	3.05248e-87	NO2_2010	Physical environment	0.00706155	19.9749	25273.1
PM10_2007	0.189653	0.170445	0.208862	1.20883	1.18583	1.23227	9.27791e-83	6.15272e-82	PM10_2007	Physical environment	0.00980002	19.3523	22336.6
PM10_2010	0.0510534	0.0385345	0.0635724	1.05238	1.03929	1.06564	1.33227e-15	2.50546e-15	PM10_2010	Physical environment	0.00638699	7.99335	21743.3
PM2.5_2010	0.124483	0.111558	0.137409	1.13256	1.11802	1.1473	6.47362e-79	3.88417e-78	PM2.5_2010	Physical environment	0.00659442	18.877	24301.2
PM2.5_absorbance_2010	0.0906947	0.0768861	0.104503	1.09493	1.07992	1.11016	8.78721e-38	2.51634e-37	PM2.5_absorbance_2010	Physical environment	0.00704493	12.8737	21035.4
population_densityRural	-0.174556	-0.212651	-0.136461	0.83983	0.808438	0.87244	2.85629e-19	5.89987e-19	population_density	Physical environment	0.0194356	-8.98124	25696
road_length_sum_100m	0.0251939	0.0133108	0.0370771	1.02551	1.0134	1.03777	3.26568e-05	3.88185e-05	road_length_sum_100m	Physical environment	0.00606225	4.15587	10696.2
sound_average_16hr	0.0271815	0.0151044	0.0392585	1.02755	1.01522	1.04004	1.03191e-05	1.30856e-05	sound_average_16hr	Physical environment	0.0061615	4.4115	19994.6
sound_average_24hr	0.0271914	0.0151129	0.0392699	1.02756	1.01523	1.04005	1.02687e-05	1.30856e-05	sound_average_24hr	Physical environment	0.00616224	4.41258	19700.1
traffic_load_major_roads	0.0256615	0.0136221	0.0377008	1.02599	1.01372	1.03842	2.96809e-05	3.56171e-05	traffic_load_major_roads	Physical environment	0.00614176	4.1782	8379.04
number_sex_partners	0.0162551	0.0106864	0.0218238	1.01639	1.01074	1.02206	2.95877e-07	4.18882e-07	number_sex_partners	Sexual history	0.00277741	5.85259	53.8583
same_sex_intercourseYes	0.267634	0.194862	0.340406	1.30687	1.21514	1.40552	5.81313e-13	9.89803e-13	same_sex_intercourse	Sexual history	0.0371275	7.2085	25574.8
sex_age_first	-0.0781065	-0.0921601	-0.0640529	0.924866	0.911959	0.937955	2.64843e-25	5.85442e-25	sex_age_first	Sexual history	0.00715496	-10.9164	564.708
chronotypeDefinitely a 'morning' person	0.0586378	0.0154044	0.101871	1.06039	1.01552	1.10724	0.00995147	0.010449	chronotype	Sleep	0.0209444	2.79968	23.9349
chronotypeMore an 'evening' than a 'morning' person	0.137076	0.0886711	0.185481	1.14692	1.09272	1.2038	2.41125e-05	2.92132e-05	chronotype	Sleep	0.0226764	6.04489	14.7494
chronotypeDefinitely an 'evening' person	0.339625	0.291824	0.387427	1.40442	1.33887	1.47319	4.1018e-39	1.20192e-38	chronotype	Sleep	0.024346	13.9499	685.412
easy_wake	-0.326802	-0.363207	-0.290397	0.721227	0.695443	0.747966	1.05881e-67	5.13117e-67	easy_wake	Sleep	0.0185706	-17.5979	6276.38
nap	0.299417	0.271989	0.326844	1.34907	1.31257	1.38659	1.07728e-100	1.04413e-99	nap	Sleep	0.0139933	21.3971	25674
sleep_difficulty	0.136072	0.111674	0.160471	1.14576	1.11815	1.17406	9.39798e-28	2.23424e-27	sleep_difficulty	Sleep	0.0124479	10.9314	25655.7
sleep_hours_categorical<7 hours	0.177678	0.148886	0.206469	1.19444	1.16054	1.22933	1.4713e-33	3.86216e-33	sleep_hours_categorical	Sleep	0.0146889	12.096	19059.9
sleep_hours_categorical>9 hours	0.357917	0.319221	0.396612	1.43035	1.37606	1.48678	5.61785e-73	2.94937e-72	sleep_hours_categorical	Sleep	0.0197419	18.1298	24303.8
snoringYes	-0.0651572	-0.093756	-0.0365584	0.93692	0.910505	0.964102	1.40197e-05	1.71504e-05	snoring	Sleep	0.0144636	-4.50492	138.022
ever_smokedYes	0.341255	0.314079	0.368432	1.40671	1.369	1.44547	3.61561e-132	5.69459e-131	ever_smoked	Smoking	0.0138652	24.6124	24751.1
pack_years	0.254303	0.245824	0.262782	1.28956	1.27867	1.30054	3.28382e-51	1.18218e-50	pack_years	Smoking	0.00422934	60.1283	54.0722
pack_years_prop	0.284881	0.267633	0.302128	1.3296	1.30687	1.35273	3.431e-10	5.47223e-10	pack_years_prop	Smoking	0.00745251	38.2261	7.83723
smoking_statusPrevious	0.284756	0.257099	0.312413	1.32944	1.29317	1.36672	7.29407e-90	6.12702e-89	smoking_status	Smoking	0.0141104	20.1805	25540.8
smoking_statusCurrent	1.00306	0.967733	1.03839	2.72661	2.63197	2.82465	0	0	smoking_status	Smoking	0.0180232	55.6539	25502.6
tobacco	0.693769	0.669411	0.718128	2.00124	1.95309	2.05059	0	0	tobacco	Smoking	0.0124276	55.8251	25639.1
confide_freq	-0.184329	-0.210157	-0.1585	0.831662	0.810457	0.853423	6.40219e-44	2.12283e-43	confide_freq	Social support	0.0131759	-13.9898	7490.08
family_visit_freq	-0.274285	-0.331541	-0.217029	0.760116	0.717817	0.804907	6.70346e-21	1.40773e-20	family_visit_freq	Social support	0.0292109	-9.38981	18165.7
lonelinessYes	0.339221	0.308572	0.36987	1.40385	1.36148	1.44755	7.69483e-103	8.07957e-102	loneliness	Social support	0.0156364	21.6943	15574.2
religious_groupYes	-0.10694	-0.142168	-0.0717126	0.898579	0.867476	0.930798	2.71413e-09	4.22198e-09	religious_group	Social support	0.0179727	-5.95013	25573.1
death_partnerYes	0.135052	0.0508965	0.219208	1.1446	1.05221	1.24509	0.00166005	0.00180316	death_partner	Stressful life events	0.0429354	3.14548	25508.8
financial_difficultyYes	0.423401	0.381941	0.464862	1.52715	1.46513	1.59179	1.084e-55	4.55279e-55	financial_difficulty	Stressful life events	0.0210595	20.105	271.562
relative_illness_injury_assaultYes	-0.0600456	-0.103768	-0.0163232	0.941722	0.901434	0.983809	0.00711151	0.00752983	relative_illness_injury_assault	Stressful life events	0.0223065	-2.69185	20479
facial_agingOlder than you are	0.60658	0.469205	0.743955	1.83415	1.59872	2.10424	9.32408e-07	1.24982e-06	facial_aging	Sun exposure	0.0624744	9.70926	11.0862
facial_agingAbout your age	0.195279	0.151486	0.239072	1.21565	1.16356	1.27007	9.33003e-08	1.35125e-07	facial_aging	Sun exposure	0.0205555	9.50009	15.0804
skin_tan_ease	-0.0515804	-0.0798861	-0.0232748	0.949727	0.923222	0.976994	0.000358565	0.000396309	skin_tan_ease	Sun exposure	0.0144359	-3.57307	2902.37
sun_protection_use	-0.247972	-0.27996	-0.215983	0.780382	0.755814	0.805749	6.57001e-50	2.2995e-49	sun_protection_use	Sun exposure	0.0163128	-15.201	2416.57
calcium_supplementsYes	0.0706935	0.0217094	0.119677	1.07325	1.02195	1.12713	0.00469342	0.00501162	calcium_supplements	Supplements	0.0249794	2.83007	2342.53
fish_oil_supplementsYes	-0.201036	-0.227926	-0.174146	0.817883	0.796183	0.840175	3.31282e-47	1.12815e-46	fish_oil_supplements	Supplements	0.0137149	-14.6582	3362.73
folate_supplementsYes	0.396637	0.326074	0.467201	1.48682	1.38552	1.59552	3.64359e-28	8.8287e-28	folate_supplements	Supplements	0.0360007	11.0175	25516.8
glucosamine_supplementsYes	-0.26727	-0.300336	-0.234203	0.765467	0.740569	0.791201	1.52448e-52	5.82074e-52	glucosamine_supplements	Supplements	0.0168577	-15.8544	1535.56
iron_supplementsYes	0.311577	0.243146	0.380008	1.36558	1.27525	1.4623	4.77344e-19	9.70086e-19	iron_supplements	Supplements	0.0349129	8.92442	25613.8
multivitamin_supplementsYes	-0.0761723	-0.10734	-0.0450043	0.926657	0.89822	0.955993	1.6759e-06	2.22278e-06	multivitamin_supplements	Supplements	0.0159015	-4.79025	23418.1
vitamin_B_supplementsYes	0.214246	0.157494	0.270999	1.23893	1.17057	1.31127	1.40998e-13	2.46747e-13	vitamin_B_supplements	Supplements	0.0289545	7.39941	25349.5

## Sheet: SF8 - Proteomic aging analysis
Exposure	Variable	Category	Beta	Beta.2.5..CI	Beta.97.5..CI	P.value	FDR	Significant
IPAQ_activity_group	IPAQ_activity_group	Physical activity	-0.0976181	-0.151468	-0.0437682	0.000401236	0.00129148	Yes
LTPA	LTPA	Physical activity	-0.0648446	-0.136013	0.0063234	0.0735571	0.1612	No
NO2_2005	NO2_2005	Physical environment	-0.00991848	-0.0494218	0.0295848	0.622635	0.745714	No
NO2_2006	NO2_2006	Physical environment	-0.00865405	-0.0467647	0.0294566	0.656266	0.772246	No
NO2_2007	NO2_2007	Physical environment	-0.00867794	-0.0502342	0.0328783	0.68232	0.772296	No
NO2_2010	NO2_2010	Physical environment	-0.010899	-0.0425632	0.0207652	0.4999	0.677496	No
NO_2010	NO_2010	Physical environment	-0.00113001	-0.0302827	0.0280227	0.93944	0.94865	No
OPA	OPA	Physical activity	0.099248	0.0494587	0.149037	9.35997e-05	0.000339009	Yes
PM10_2007	PM10_2007	Physical environment	-0.016361	-0.0573916	0.0246696	0.434476	0.61866	No
PM10_2010	PM10_2010	Physical environment	0.0230375	-0.00495865	0.0510336	0.106781	0.211509	No
PM2.5_2010	PM2.5_2010	Physical environment	-0.015337	-0.0448478	0.0141737	0.308376	0.479609	No
PM2.5_absorbance_2010	PM2.5_absorbance_2010	Physical environment	-0.0089624	-0.041369	0.0234442	0.58777	0.73196	No
accommodation_typeA flat, maisonette or apartment	accommodation_type	Household	0.199122	0.100695	0.29755	7.34702e-05	0.000291055	Yes
accommodation_typeMobile or temporary structure (i.e. caravan)	accommodation_type	Household	-0.219567	-0.886115	0.446982	0.518511	0.693592	No
alcohol_freqDaily or almost daily	alcohol_freq	Alcohol	0.0225909	-0.0779938	0.123176	0.659783	0.772246	No
alcohol_freqOnce or twice a week	alcohol_freq	Alcohol	-0.000581918	-0.0963852	0.0952213	0.990501	0.990501	No
alcohol_freqThree or four times a week	alcohol_freq	Alcohol	-0.0475932	-0.146017	0.0508303	0.343245	0.497946	No
body_size_10yrs_oldPlumper	body_size_10yrs_old	Early life factors	0.358077	0.280695	0.435459	1.32257e-19	3.40561e-18	Yes
body_size_10yrs_oldThinner	body_size_10yrs_old	Early life factors	-0.122668	-0.182246	-0.0630907	5.46543e-05	0.000244756	Yes
breastfedYes	breastfed	Early life factors	0.0231031	-0.0432496	0.0894559	0.491039	0.674361	No
cereal_fiber	cereal_fiber	Diet	0.0346662	-0.0301099	0.0994424	0.294208	0.476362	No
cheese	cheese	Diet	-0.144973	-0.209692	-0.0802548	1.14743e-05	6.95206e-05	Yes
chronotypeDefinitely a 'morning' person	chronotype	Sleep	-0.0348296	-0.104799	0.0351396	0.329156	0.491349	No
chronotypeDefinitely an 'evening' person	chronotype	Sleep	-0.0833384	-0.187663	0.0209859	0.117409	0.223946	No
chronotypeMore an 'evening' than a 'morning' person	chronotype	Sleep	-0.0365963	-0.112789	0.0395968	0.341981	0.497946	No
computer_games	computer_games	Electronics use	-0.0402975	-0.115875	0.0352795	0.295992	0.476362	No
confide_freq	confide_freq	Social support	-0.0369443	-0.0966918	0.0228031	0.225526	0.387153	No
daytime_sound_average	daytime_sound_average	Physical environment	0.00720924	-0.0197227	0.0341412	0.599808	0.73196	No
death_partnerYes	death_partner	Stressful life events	0.0457356	-0.1656	0.257072	0.671442	0.772296	No
depressed_mood_freq	depressed_mood_freq	Mental health	0.110815	0.0122341	0.209396	0.0276393	0.0647011	No
domestic_garden_buffer_300m	domestic_garden_buffer_300m	Physical environment	0.00390635	-0.0242703	0.032083	0.785828	0.86085	No
education_years	education_years	Education	-0.186208	-0.245771	-0.126644	9.0277e-10	9.29853e-09	Yes
employedYes	employed	Employment	-0.111075	-0.175649	-0.0465002	0.000748483	0.00233617	Yes
ethnicityAsian	ethnicity	Other sociodemographics	-0.443376	-0.626394	-0.260359	2.05889e-06	1.32541e-05	Yes
ethnicityBlack	ethnicity	Other sociodemographics	-0.756565	-0.928472	-0.584658	6.5875e-18	1.13085e-16	Yes
ethnicityMixed	ethnicity	Other sociodemographics	-0.850479	-1.18248	-0.518475	5.16556e-07	4.09271e-06	Yes
ethnicityOther	ethnicity	Other sociodemographics	-0.50737	-0.750452	-0.264288	4.30325e-05	0.000211064	Yes
evening_sound_average	evening_sound_average	Physical environment	0.00717288	-0.0197699	0.0341157	0.601794	0.73196	No
ever_smokedYes	ever_smoked	Smoking	0.110386	0.0549439	0.165828	9.54492e-05	0.000339009	Yes
family_visit_freq	family_visit_freq	Social support	0.0916833	-0.0363918	0.219758	0.160585	0.295362	No
fed_up_feelingsYes	fed_up_feelings	Mental health	0.0902191	0.0340955	0.146343	0.00163829	0.00496307	Yes
financial_difficultyYes	financial_difficulty	Stressful life events	0.177278	0.0947666	0.25979	2.54721e-05	0.000138086	Yes
fish_oil_supplementsYes	fish_oil_supplements	Supplements	0.156738	0.0982103	0.215265	1.5383e-07	1.32037e-06	Yes
gas_hob_heatYes	gas_hob_heat	Household	-0.0496165	-0.108586	0.00935251	0.0991219	0.204191	No
glucosamine_supplementsYes	glucosamine_supplements	Supplements	0.101724	0.0331019	0.170346	0.00366878	0.00994433	Yes
greenspace_buffer_1000m	greenspace_buffer_1000m	Physical environment	0.0121107	-0.0185264	0.0427479	0.438468	0.61866	No
greenspace_buffer_300m	greenspace_buffer_300m	Physical environment	0.00250588	-0.0264154	0.0314271	0.865147	0.909288	No
gymYes	gym	Physical activity	-0.211776	-0.271258	-0.152294	3.03484e-12	3.47321e-11	Yes
height_10yrs_oldShorter	height_10yrs_old	Early life factors	-0.347039	-0.41605	-0.278028	6.99393e-23	6.53323e-21	Yes
height_10yrs_oldTaller	height_10yrs_old	Early life factors	0.323996	0.259231	0.388761	1.26859e-22	6.53323e-21	Yes
hshld_income	hshld_income	Household	-0.269216	-0.357944	-0.180489	3.4606e-09	3.24038e-08	Yes
hshld_number	hshld_number	Household	-0.111035	-0.140007	-0.0820629	5.96112e-14	8.77136e-13	Yes
hshld_partnerYes	hshld_partner	Household	-0.121901	-0.182442	-0.0613606	7.94096e-05	0.000302933	Yes
irritabilityYes	irritability	Mental health	-0.0412128	-0.102946	0.0205208	0.190501	0.338303	No
lonelinessYes	loneliness	Social support	0.0404738	-0.0287417	0.109689	0.251744	0.425077	No
maternal_smokingYes	maternal_smoking	Early life factors	0.103153	0.0365902	0.169715	0.00258486	0.00719569	Yes
mood_swingsYes	mood_swings	Mental health	0.0487856	-0.0058621	0.103433	0.0801621	0.172015	No
multivitamin_supplementsYes	multivitamin_supplements	Supplements	0.0332899	-0.0315892	0.098169	0.314564	0.479609	No
nap	nap	Sleep	0.0763099	0.0127469	0.139873	0.0186232	0.0456711	Yes
natural_environment_buffer_1000m	natural_environment_buffer_1000m	Physical environment	0.0170955	-0.0136796	0.0478707	0.276253	0.458936	No
natural_environment_buffer_300m	natural_environment_buffer_300m	Physical environment	0.00178118	-0.0270676	0.0306299	0.903679	0.940191	No
nervesYes	nerves	Mental health	0.0337929	-0.0323557	0.0999415	0.316635	0.479609	No
nervousYes	nervous	Mental health	-0.0175451	-0.081471	0.0463808	0.590552	0.73196	No
night_sound_average	night_sound_average	Physical environment	0.00712725	-0.0198108	0.0340653	0.604045	0.73196	No
oil_central_heatYes	oil_central_heat	Household	0.161824	-0.04655	0.370198	0.127946	0.239608	No
open_fire_heatYes	open_fire_heat	Household	-0.13221	-0.229453	-0.0349665	0.00770869	0.0198499	Yes
own_or_rentLive in accommodation rent free	own_or_rent	Household	-0.212381	-0.529719	0.104957	0.189608	0.338303	No
own_or_rentOwn with a mortgage	own_or_rent	Household	-0.1713	-0.238815	-0.103785	6.62576e-07	4.87467e-06	Yes
own_or_rentPay part rent and part mortgage (shared ownership)	own_or_rent	Household	0.0249165	-0.450497	0.50033	0.918182	0.945727	No
own_or_rentRent - from local authority, local council, housing association	own_or_rent	Household	0.241561	0.123865	0.359256	5.86967e-05	0.000251907	Yes
own_or_rentRent - from private landlord or letting agency	own_or_rent	Household	0.129899	-0.0257569	0.285555	0.1019	0.205797	No
pack_years	pack_years	Smoking	0.159724	0.126688	0.192759	4.79393e-13	6.17219e-12	Yes
pack_years_prop	pack_years_prop	Smoking	0.16974	0.139941	0.199539	4.98563e-22	1.71173e-20	Yes
population_densityRural	population_density	Physical environment	-0.00734523	-0.0874971	0.0728066	0.857452	0.909288	No
poultry	poultry	Diet	-0.0591125	-0.129141	0.0109164	0.0980362	0.204191	No
processed_meat	processed_meat	Diet	0.00850776	-0.0553494	0.0723649	0.793988	0.86085	No
red_meat	red_meat	Diet	-0.0209192	-0.0858221	0.0439838	0.527548	0.696634	No
religious_groupYes	religious_group	Social support	0.0156904	-0.059225	0.0906059	0.681433	0.772296	No
risk_takingYes	risk_taking	Mental health	-0.0771824	-0.141713	-0.0126518	0.0191951	0.045979	Yes
road_length_sum_100m	road_length_sum_100m	Physical environment	-0.00990898	-0.0365733	0.0167553	0.466372	0.64914	No
salt	salt	Diet	-0.00304959	-0.0726154	0.0665162	0.931528	0.94865	No
same_sex_intercourseYes	same_sex_intercourse	Sexual history	0.0810083	-0.0723824	0.234399	0.300618	0.476363	No
sedentary	sedentary	Physical activity	0.0402324	-0.00917613	0.0896409	0.11047	0.214687	No
skin_tan_ease	skin_tan_ease	Sun exposure	-0.134178	-0.198117	-0.0702391	4.55505e-05	0.000213259	Yes
sleep_hours_categorical<7 hours	sleep_hours_categorical	Sleep	0.132285	0.0690982	0.195473	4.08508e-05	0.000210382	Yes
sleep_hours_categorical>9 hours	sleep_hours_categorical	Sleep	0.218756	0.118993	0.318519	1.72988e-05	9.89878e-05	Yes
smoking_statusCurrent	smoking_status	Smoking	0.0979678	0.0073221	0.188614	0.0341517	0.0781696	No
smoking_statusPrevious	smoking_status	Smoking	0.262539	0.203762	0.321316	2.12417e-18	4.37578e-17	Yes
sound_average_16hr	sound_average_16hr	Physical environment	0.00718883	-0.0197481	0.0341258	0.600908	0.73196	No
sound_average_24hr	sound_average_24hr	Physical environment	0.00717638	-0.0197613	0.034114	0.601548	0.73196	No
sun_protection_use	sun_protection_use	Sun exposure	0.0917675	0.0226201	0.160915	0.00929434	0.0233492	Yes
tenseYes	tense	Mental health	-0.00948196	-0.0806517	0.0616877	0.793908	0.86085	No
tenseness_freq	tenseness_freq	Mental health	0.0924095	-0.00204496	0.186864	0.05517	0.123533	No
tiredness_freq	tiredness_freq	Mental health	0.176583	0.104123	0.249043	1.84e-06	1.26347e-05	Yes
tobacco	tobacco	Smoking	-0.00872345	-0.0778223	0.0603754	0.804565	0.863231	No
total_fruit	total_fruit	Diet	0.0724507	0.0194959	0.125406	0.00732959	0.0193576	Yes
total_veg	total_veg	Diet	0.115201	0.056725	0.173678	0.000113106	0.000388329	Yes
townsend_deprivation_index	townsend_deprivation_index	Material deprivation	0.0578976	0.0282061	0.0875891	0.000132588	0.000440533	Yes
traffic_load_major_roads	traffic_load_major_roads	Physical environment	-0.0165589	-0.0431342	0.0100164	0.22198	0.387153	No
unemployedYes	unemployed	Employment	0.297038	0.111516	0.48256	0.00170125	0.00500653	Yes
unenthusiasm_freq	unenthusiasm_freq	Mental health	0.150612	0.0528777	0.248346	0.00254237	0.00719569	Yes
worry_embarassmentYes	worry_embarassment	Mental health	-0.0081488	-0.0635474	0.0472498	0.772974	0.86085	No
years_at_address	years_at_address	Household	0.059027	0.029949	0.088105	6.94012e-05	0.000285933	Yes

## Sheet: SF9 - alanine_aminotransferase
Exposure	Variable	Category	Beta	Beta 2.5% CI	Beta 97.5% CI	P-value	FDR	Significant
accommodation_typeA flat, maisonette or apartment	accommodation_type	Household	0.0126352	0.00733295	0.0179374	3.53263e-06	5.44613e-06	Yes
accommodation_typeMobile or temporary structure (i.e. caravan)	accommodation_type	Household	0.0330498	-0.00461081	0.0707103	0.0854266	0.0903082	No
body_size_10yrs_oldThinner	body_size_10yrs_old	Early life factors	0.0117224	0.00856651	0.0148782	2.22965e-12	4.85277e-12	Yes
body_size_10yrs_oldPlumper	body_size_10yrs_old	Early life factors	0.0372596	0.0332857	0.0412334	1.19517e-62	1.10553e-61	Yes
cheese.L	cheese	Diet	-0.0149281	-0.0183462	-0.01151	6.53097e-16	1.61097e-15	Yes
education_years.L	education_years	Education	-0.0321588	-0.0353719	-0.0289456	5.20676e-83	1.9265e-81	Yes
employedYes	employed	Employment	0.00357739	-3.24269e-05	0.0071872	0.0520887	0.0602276	No
ethnicityAsian	ethnicity	Other sociodemographics	0.016292	0.00661311	0.025971	0.00100089	0.00137159	Yes
ethnicityBlack	ethnicity	Other sociodemographics	-0.016759	-0.0274349	-0.00608308	0.00209721	0.00277131	Yes
ethnicityMixed	ethnicity	Other sociodemographics	0.00426759	-0.0137685	0.0223036	0.642576	0.642576	No
ethnicityOther	ethnicity	Other sociodemographics	0.0278662	0.0131821	0.0425503	0.000208355	0.000308366	Yes
fed_up_feelingsYes	fed_up_feelings	Mental health	0.0111345	0.00815285	0.0141161	1.76427e-12	4.07987e-12	Yes
financial_difficultyYes	financial_difficulty	Stressful life events	0.0324327	0.0280218	0.0368436	2.67815e-37	1.4156e-36	Yes
gymYes	gym	Physical activity	-0.0138313	-0.0169786	-0.0106841	1.67443e-17	4.76569e-17	Yes
height_10yrs_oldShorter	height_10yrs_old	Early life factors	0.0065612	0.00296603	0.0101564	0.000362978	0.000516546	Yes
height_10yrs_oldTaller	height_10yrs_old	Early life factors	-0.003043	-0.00646482	0.000378825	0.0811272	0.0882855	No
hshld_income.L	hshld_income	Household	0.00393504	-0.00036786	0.00823794	0.0730112	0.081861	No
hshld_partnerYes	hshld_partner	Household	0.000972673	-0.00232629	0.00427163	0.563309	0.578957	No
IPAQ_activity_group.L	IPAQ_activity_group	Physical activity	-0.0450503	-0.0485471	-0.0415535	5.24672e-20	1.7648e-19	Yes
maternal_smokingYes	maternal_smoking	Early life factors	0.0185032	0.0147398	0.0222665	3.49581e-12	7.18583e-12	Yes
nap.L	nap	Sleep	0.0312093	0.0278061	0.0346125	2.56087e-58	1.89504e-57	Yes
open_fire_heatYes	open_fire_heat	Household	-0.0134289	-0.0183346	-0.00852326	1.0687e-07	1.71921e-07	Yes
own_or_rentOwn with a mortgage	own_or_rent	Household	0.02021	0.0168384	0.0235817	1.63491e-31	7.56147e-31	Yes
own_or_rentRent - from local authority, local council, housing association	own_or_rent	Household	0.0203931	0.0138464	0.0269398	2.50072e-09	4.40603e-09	Yes
own_or_rentRent - from private landlord or letting agency	own_or_rent	Household	0.0241718	0.016435	0.0319086	9.21056e-10	1.70395e-09	Yes
own_or_rentPay part rent and part mortgage (shared ownership)	own_or_rent	Household	0.0281018	0.00357864	0.0526249	0.024752	0.0295427	Yes
own_or_rentLive in accommodation rent free	own_or_rent	Household	0.0180451	0.00239346	0.0336968	0.0238426	0.0294058	Yes
pack_years	pack_years	Smoking	0.0229462	0.0207299	0.0251625	2.13429e-26	8.77432e-26	Yes
skin_tan_ease.L	skin_tan_ease	Sun exposure	-0.0116946	-0.0149307	-0.00845844	7.47502e-12	1.45566e-11	Yes
sleep_hours_categorical<7 hours	sleep_hours_categorical	Sleep	0.0169704	0.0137914	0.0201495	1.53887e-25	5.6938e-25	Yes
sleep_hours_categorical>9 hours	sleep_hours_categorical	Sleep	0.0235622	0.0183626	0.0287618	7.28795e-19	2.24712e-18	Yes
smoking_statusPrevious	smoking_status	Smoking	0.0282889	0.0253306	0.0312473	2.18415e-77	2.69379e-76	Yes
smoking_statusCurrent	smoking_status	Smoking	-0.0513069	-0.0560453	-0.0465686	4.84139e-79	8.95657e-78	Yes
tiredness_freq.L	tiredness_freq	Mental health	0.0306048	0.026788	0.0344217	8.20302e-54	5.05853e-53	Yes
townsend_deprivation_index	townsend_deprivation_index	Material deprivation	0.00535343	0.00358741	0.00711944	3.20953e-08	5.39785e-08	Yes
unemployedYes	unemployed	Employment	0.0151378	0.00463681	0.0256388	0.00488053	0.00622688	Yes
unenthusiasm_freq.L	unenthusiasm_freq	Mental health	0.0212057	0.0162317	0.0261798	6.67429e-17	1.76392e-16	Yes

[truncated: 169 more sheets: SF10 - albumin, SF11 - alkaline_phosphatase, SF12 - apolipoprotein_A, SF13 - apolipoprotein_B, SF14 - aspartate_aminotransfera, SF15 - C_reactive_protein, SF16 - cholesterol, SF17 - creatinine, SF18 - cystatin_C, SF19 - direct_bilirubin, SF20 - gamma_glutamyltransferas, SF21 - glucose, SF22 - hbA1c, SF23 - HDL_cholesterol, SF24 - IGF1, SF25 - LDL_direct, SF26 - lipoprotein_A, SF27 - phosphate, SF28 - total_bilirubin, SF29 - triglycerides …]
